# Supplementary material for: (η3-All­yl)bromido(1-phenyl-1H-imidazole-κN 3)palladium(II)
Source: Acta Crystallogr Sect E Struct Rep Online. 2011 Mar 15;67(Pt 4):m457. doi: 10.1107/S1600536811008798 (PMC3099968; doi:10.1107/S1600536811008798)
Supplement: Supplementary file 1 [file e-67-0m457-sup1.cif]

##############################################################################
###                                                                        ###
###        Electronic paper (Acta Crystallographica Section E)             ###
###                                                                        ###
##############################################################################
#                                                                            #
# This CIF contains the data in a paper accepted for publication in Acta     #
# Crystallographica Section E. It conforms to the requirements of Notes      #
# for Authors for Section E, and has been peer reviewed under the auspices   #
# of the IUCr Commission on Journals.                                        #
#                                                                            #
# Full details of the Crystallographic Information File format               #
# are given in the paper "The Crystallographic Information File (CIF):       #
# a New Standard Archive File for Crystallography" by S. R. Hall, F. H.      #
# Allen and I. D. Brown [Acta Cryst. (1991), A47, 655-685].                  #
#                                                                            #
# The current version of the core CIF dictionary is obtainable from          #
# ftp://ftp.iucr.org/pub/cif_core.dic. The current version number is 2.4.    #
#                                                                            #
# Software is freely available for graphical display of the structure(s) in  #
# this CIF.  For information consult the CIF home page http://www.iucr.org/  #
# cif/home.html                                                              #
#                                                                            #
# This file may be used for bona fide research purposes within the           #
# scientific community so long as proper attribution is given to the journal # 
# article from which it was obtained.                                        #
#                                                                            #
##############################################################################
                                             
data_I
_audit_creation_method     SHELXL-97
_chemical_name_systematic
;
(\h^3^-Allyl)bromido(1-phenyl-1<i>H</i>-imidazole-\k<i>N</i>^3^)palladium(II)
;
_chemical_name_common     ?
_chemical_formula_moiety     'C12 H13 Br N2 Pd'
_chemical_formula_sum     'C12 H13 Br N2 Pd'
_chemical_formula_iupac     '[Pd Br (C3 H5) (C9 H8 N2)]'
_chemical_formula_weight     371.55
_chemical_melting_point     ?
_symmetry_cell_setting     monoclinic
_symmetry_space_group_name_H-M     'P 21/c'
_symmetry_space_group_name_Hall     '-P 2ybc'
loop_
    _symmetry_equiv_pos_as_xyz
    'x, y, z'
    '-x, y+1/2, -z+1/2'
    '-x, -y, -z'
    'x, -y-1/2, z-1/2'
_cell_length_a     9.813(2)
_cell_length_b     9.5376(19)
_cell_length_c     13.534(3)
_cell_angle_alpha     90.00
_cell_angle_beta     92.30(3)
_cell_angle_gamma     90.00
_cell_volume     1265.6(4)
_cell_formula_units_Z     4
_cell_measurement_reflns_used     10721
_cell_measurement_theta_min     3.015
_cell_measurement_theta_max     27.525
_cell_measurement_temperature     293(2)
_exptl_crystal_description     block
_exptl_crystal_colour     yellow
_exptl_crystal_size_max     0.29
_exptl_crystal_size_mid     0.20
_exptl_crystal_size_min     0.10
_exptl_crystal_density_diffrn     1.950
_exptl_crystal_density_meas     ?
_exptl_crystal_density_method     'not measured'
_exptl_crystal_F_000     720
_exptl_absorpt_coefficient_mu     4.597
_exptl_absorpt_correction_type     multi-scan
_exptl_absorpt_process_details     '(ABSCOR; Higashi, 1995)'
_exptl_absorpt_correction_T_min     0.345
_exptl_absorpt_correction_T_max     0.631
_exptl_special_details
;
;
_diffrn_ambient_temperature     293(2)
_diffrn_radiation_type     MoK\a
_diffrn_radiation_wavelength     0.71073
_diffrn_radiation_source     'fine-focus sealed tube'
_diffrn_radiation_monochromator     graphite
_diffrn_measurement_device_type     'Rigaku R-AXIS RAPID'
_diffrn_measurement_method     \w
_diffrn_detector_area_resol_mean     0
_diffrn_reflns_number     12155
_diffrn_reflns_av_R_equivalents     0.0232
_diffrn_reflns_av_sigmaI/netI     0.0192
_diffrn_reflns_theta_min     3.01
_diffrn_reflns_theta_max     27.48
_diffrn_reflns_theta_full     27.48
_diffrn_measured_fraction_theta_max     0.998
_diffrn_measured_fraction_theta_full     0.998
_diffrn_reflns_limit_h_min     -12
_diffrn_reflns_limit_h_max     12
_diffrn_reflns_limit_k_min     -10
_diffrn_reflns_limit_k_max     12
_diffrn_reflns_limit_l_min     -17
_diffrn_reflns_limit_l_max     17
_diffrn_standards_number     0
_diffrn_standards_interval_count     0
_diffrn_standards_interval_time     0
_diffrn_standards_decay_%     0
_refine_special_details
;
Refinement of <i>F</i>^2^ against ALL reflections. The weighted <i>R</i>-factor
<i>wR</i> and goodness of fit <i>S</i> are based on <i>F</i>^2^, conventional
<i>R</i>-factors <i>R</i> are based on <i>F</i>, with <i>F</i> set to zero for
negative <i>F</i>^2^. The threshold expression of <i>F</i>^2^ >
\s(<i>F</i>^2^) is used only for calculating <i>R</i>-factors(gt) <i>etc</i>.
and is not relevant to the choice of reflections for refinement.
<i>R</i>-factors based on <i>F</i>^2^ are statistically about twice as large
as those based on <i>F</i>, and <i>R</i>- factors based on ALL data will be
even larger.
;
_reflns_number_total     2904
_reflns_number_gt     2612
_reflns_threshold_expression     I>2sigma(I)
_refine_ls_structure_factor_coef     Fsqd
_refine_ls_matrix_type     full
_refine_ls_R_factor_all     0.0249
_refine_ls_R_factor_gt     0.0210
_refine_ls_wR_factor_gt     0.0479
_refine_ls_wR_factor_ref     0.0493
_refine_ls_goodness_of_fit_ref     1.054
_refine_ls_restrained_S_all     1.054
_refine_ls_number_reflns     2904
_refine_ls_number_parameters     150
_refine_ls_number_restraints     0
_refine_ls_hydrogen_treatment     constr
_refine_ls_weighting_scheme     calc
_refine_ls_weighting_details
         'calc w=1/[\s^2^(Fo^2^)+(0.0207P)^2^+0.7032P] where P=(Fo^2^+2Fc^2^)/3'
_atom_sites_solution_hydrogens     geom
_atom_sites_solution_primary     direct
_atom_sites_solution_secondary     difmap
_refine_ls_shift/su_max     0.002
_refine_ls_shift/su_mean     0.000
_refine_diff_density_max     0.409
_refine_diff_density_min     -0.423
_refine_ls_extinction_method     'SHELXL97 (Sheldrick, 2008)'
_refine_ls_extinction_coef     0.0052(3)
_refine_ls_extinction_expression
                                  'Fc^*^=kFc[1+0.001xFc^2^\l^3^/sin(2\q)]^-1/4^'
loop_
    _atom_type_symbol
    _atom_type_description
    _atom_type_scat_dispersion_real
    _atom_type_scat_dispersion_imag
    _atom_type_scat_source
    'C' 'C' 0.0033 0.0016
                         'International Tables Vol C Tables 4.2.6.8 and 6.1.1.4'
    'H' 'H' 0.0000 0.0000
                         'International Tables Vol C Tables 4.2.6.8 and 6.1.1.4'
    'Br' 'Br' -0.2901 2.4595
                         'International Tables Vol C Tables 4.2.6.8 and 6.1.1.4'
    'N' 'N' 0.0061 0.0033
                         'International Tables Vol C Tables 4.2.6.8 and 6.1.1.4'
    'Pd' 'Pd' -0.9988 1.0072
                         'International Tables Vol C Tables 4.2.6.8 and 6.1.1.4'
_computing_data_collection     'RAPID-AUTO (Rigaku, 1998)'
_computing_cell_refinement     'RAPID-AUTO (Rigaku, 1998)'
_computing_data_reduction     'CrystalStructure (Rigaku/MSC, 2004)'
_computing_structure_solution     'SHELXS97 (Sheldrick, 2008)'
_computing_structure_refinement     'SHELXL97 (Sheldrick, 2008)'
_computing_molecular_graphics     'ORTEPII (Johnson, 1976)'
_computing_publication_material     'SHELXL97 (Sheldrick, 2008)'
loop_
    _atom_site_type_symbol
    _atom_site_label
    _atom_site_fract_x
    _atom_site_fract_y
    _atom_site_fract_z
    _atom_site_U_iso_or_equiv
    _atom_site_adp_type
    _atom_site_calc_flag
    _atom_site_refinement_flags
    _atom_site_occupancy
    _atom_site_disorder_assembly
    _atom_site_disorder_group
    Pd Pd1 0.838252(17) 0.099243(18) 0.493735(12) 0.03674(7) Uani d . 1 . .
    Br Br1 0.82502(3) 0.05502(3) 0.675655(18) 0.05630(9) Uani d . 1 A .
    N N1 0.99538(19) 0.24930(19) 0.50757(13) 0.0387(4) Uani d . 1 A .
    N N2 1.17421(19) 0.37658(18) 0.47351(13) 0.0360(4) Uani d . 1 A .
    C C1 1.0840(2) 0.2791(2) 0.44025(16) 0.0383(5) Uani d . 1 . .
    H H1 1.0843 0.2383 0.3779 0.046 Uiso calc R 1 A .
    C C2 1.0296(2) 0.3323(3) 0.58786(17) 0.0440(5) Uani d . 1 . .
    H H2 0.9843 0.3334 0.6469 0.053 Uiso calc R 1 A .
    C C3 1.1386(2) 0.4120(3) 0.56818(17) 0.0422(5) Uani d . 1 A .
    H H3 1.1813 0.4775 0.6098 0.051 Uiso calc R 1 . .
    C C4 1.2881(2) 0.4302(2) 0.42216(16) 0.0359(5) Uani d . 1 . .
    C C5 1.3264(2) 0.5684(2) 0.43619(18) 0.0420(5) Uani d . 1 A .
    H H5 1.2777 0.6264 0.4773 0.050 Uiso calc R 1 . .
    C C6 1.4379(3) 0.6194(3) 0.3884(2) 0.0491(6) Uani d . 1 . .
    H H6 1.4646 0.7122 0.3976 0.059 Uiso calc R 1 A .
    C C7 1.5097(3) 0.5334(3) 0.32725(18) 0.0500(6) Uani d . 1 A .
    H H7 1.5848 0.5682 0.2954 0.060 Uiso calc R 1 . .
    C C8 1.4703(3) 0.3963(3) 0.31338(18) 0.0486(6) Uani d . 1 . .
    H H8 1.5185 0.3389 0.2716 0.058 Uiso calc R 1 A .
    C C9 1.3595(2) 0.3432(3) 0.36110(17) 0.0439(5) Uani d . 1 A .
    H H9 1.3334 0.2501 0.3522 0.053 Uiso calc R 1 . .
    C C10 0.6835(3) -0.0427(3) 0.4455(2) 0.0635(8) Uani d . 1 A .
    H H1AA 0.7624 -0.0937 0.4606 0.076 Uiso calc PR 0.668(5) A 1
    H H10 0.6024 -0.0662 0.4747 0.076 Uiso calc PR 0.668(5) A 1
    H H1BC 0.6510 0.0322 0.4817 0.076 Uiso calc PR 0.332(5) A 2
    H H10A 0.6601 -0.1340 0.4620 0.076 Uiso calc PR 0.332(5) A 2
    C C11 0.6866(4) 0.0633(4) 0.3823(3) 0.0560(9) Uani d P 0.668(5) A 1
    H H11 0.6082 0.1269 0.3775 0.067 Uiso calc PR 0.668(5) A 1
    C C11A 0.7676(9) -0.0181(9) 0.3661(6) 0.0560(9) Uani d P 0.332(5) A 2
    H H11A 0.8256 -0.0970 0.3482 0.067 Uiso calc PR 0.332(5) A 2
    C C12 0.8065(3) 0.1021(3) 0.3366(2) 0.0634(8) Uani d . 1 A .
    H H1AB 0.8870 0.0531 0.3503 0.076 Uiso calc PR 0.668(5) A 1
    H H12 0.8057 0.1770 0.2925 0.076 Uiso calc PR 0.668(5) A 1
    H H1BD 0.7788 0.1829 0.3686 0.076 Uiso calc PR 0.332(5) A 2
    H H12A 0.8627 0.1089 0.2830 0.076 Uiso calc PR 0.332(5) A 2
loop_
    _atom_site_aniso_label
    _atom_site_aniso_U_11
    _atom_site_aniso_U_22
    _atom_site_aniso_U_33
    _atom_site_aniso_U_12
    _atom_site_aniso_U_13
    _atom_site_aniso_U_23
    Pd1 0.03762(10) 0.03528(10) 0.03758(10) 0.00007(7) 0.00452(7) 0.00324(7)
    Br1 0.0825(2) 0.04785(16) 0.04009(14) -0.00322(13) 0.02166(13) 0.00146(10)
    N1 0.0414(10) 0.0383(10) 0.0367(9) -0.0019(8) 0.0052(8) -0.0019(8)
    N2 0.0390(10) 0.0340(9) 0.0354(9) -0.0002(7) 0.0068(7) -0.0038(7)
    C1 0.0442(12) 0.0351(11) 0.0358(11) -0.0014(9) 0.0048(9) -0.0039(9)
    C2 0.0460(13) 0.0519(14) 0.0345(11) -0.0005(11) 0.0078(10) -0.0060(10)
    C3 0.0451(13) 0.0468(13) 0.0349(11) 0.0004(10) 0.0034(9) -0.0094(9)
    C4 0.0348(11) 0.0361(11) 0.0369(11) 0.0015(8) 0.0021(9) 0.0011(9)
    C5 0.0404(12) 0.0383(12) 0.0473(13) 0.0026(9) 0.0017(10) -0.0022(10)
    C6 0.0459(14) 0.0423(13) 0.0589(15) -0.0083(10) -0.0020(12) 0.0070(11)
    C7 0.0379(13) 0.0650(17) 0.0472(14) -0.0030(11) 0.0025(10) 0.0148(12)
    C8 0.0466(14) 0.0578(15) 0.0422(13) 0.0110(11) 0.0098(10) 0.0034(11)
    C9 0.0503(14) 0.0389(12) 0.0428(12) 0.0043(10) 0.0058(10) -0.0029(10)
    C10 0.0516(16) 0.0663(18) 0.0718(19) -0.0195(14) -0.0062(14) 0.0046(15)
    C11 0.051(2) 0.055(2) 0.060(2) 0.0001(15) -0.0210(17) 0.0009(18)
    C11A 0.051(2) 0.055(2) 0.060(2) 0.0001(15) -0.0210(17) 0.0009(18)
    C12 0.0651(18) 0.082(2) 0.0424(14) -0.0131(15) -0.0107(13) 0.0077(13)
_geom_special_details
;
All e.s.d.'s (except the e.s.d. in the dihedral angle between two l.s. planes)
are estimated using the full covariance matrix. The cell e.s.d.'s are taken
into account individually in the estimation of e.s.d.'s in distances, angles
and torsion angles; correlations between e.s.d.'s in cell parameters are only
used when they are defined by crystal symmetry. An approximate (isotropic)
treatment of cell e.s.d.'s is used for estimating e.s.d.'s involving l.s.
planes.
;
loop_
    _geom_bond_atom_site_label_1
    _geom_bond_atom_site_label_2
    _geom_bond_site_symmetry_2
    _geom_bond_distance
    _geom_bond_publ_flag
    Pd1 C11 . 2.104(4) ?
    Pd1 N1 . 2.1066(19) ?
    Pd1 C10 . 2.118(3) ?
    Pd1 C12 . 2.138(3) ?
    Pd1 C11A . 2.149(8) ?
    Pd1 Br1 . 2.5064(6) ?
    N1 C1 . 1.315(3) ?
    N1 C2 . 1.375(3) ?
    N2 C1 . 1.349(3) ?
    N2 C3 . 1.383(3) ?
    N2 C4 . 1.434(3) ?
    C1 H1 . 0.9300 ?
    C2 C3 . 1.347(3) ?
    C2 H2 . 0.9300 ?
    C3 H3 . 0.9300 ?
    C4 C9 . 1.381(3) ?
    C4 C5 . 1.382(3) ?
    C5 C6 . 1.381(3) ?
    C5 H5 . 0.9300 ?
    C6 C7 . 1.380(4) ?
    C6 H6 . 0.9300 ?
    C7 C8 . 1.374(4) ?
    C7 H7 . 0.9300 ?
    C8 C9 . 1.383(3) ?
    C8 H8 . 0.9300 ?
    C9 H9 . 0.9300 ?
    C10 C11 . 1.326(5) ?
    C10 C11A . 1.400(10) ?
    C10 H1AA . 0.9300 ?
    C10 H10 . 0.9300 ?
    C10 H1BC . 0.9300 ?
    C10 H10A . 0.9300 ?
    C11 C12 . 1.402(5) ?
    C11 H11 . 0.9800 ?
    C11A C12 . 1.278(9) ?
    C11A H11A . 0.9800 ?
    C12 H1AB . 0.9300 ?
    C12 H12 . 0.9300 ?
    C12 H1BD . 0.9300 ?
    C12 H12A . 0.9300 ?
loop_
    _geom_angle_atom_site_label_1
    _geom_angle_atom_site_label_2
    _geom_angle_atom_site_label_3
    _geom_angle_site_symmetry_1
    _geom_angle_site_symmetry_3
    _geom_angle
    _geom_angle_publ_flag
    C11 Pd1 N1 . . 131.96(13) ?
    C11 Pd1 C10 . . 36.59(14) ?
    N1 Pd1 C10 . . 167.14(10) ?
    C11 Pd1 C12 . . 38.59(15) ?
    N1 Pd1 C12 . . 99.00(10) ?
    C10 Pd1 C12 . . 68.14(12) ?
    C11 Pd1 C11A . . 31.0(3) ?
    N1 Pd1 C11A . . 129.5(3) ?
    C10 Pd1 C11A . . 38.3(3) ?
    C12 Pd1 C11A . . 34.7(2) ?
    C11 Pd1 Br1 . . 127.85(13) ?
    N1 Pd1 Br1 . . 95.37(5) ?
    C10 Pd1 Br1 . . 97.49(9) ?
    C12 Pd1 Br1 . . 165.57(8) ?
    C11A Pd1 Br1 . . 132.4(2) ?
    C1 N1 C2 . . 106.00(19) ?
    C1 N1 Pd1 . . 125.94(15) ?
    C2 N1 Pd1 . . 128.04(15) ?
    C1 N2 C3 . . 106.88(19) ?
    C1 N2 C4 . . 126.74(19) ?
    C3 N2 C4 . . 126.35(19) ?
    N1 C1 N2 . . 111.17(19) ?
    N1 C1 H1 . . 124.4 ?
    N2 C1 H1 . . 124.4 ?
    C3 C2 N1 . . 109.8(2) ?
    C3 C2 H2 . . 125.1 ?
    N1 C2 H2 . . 125.1 ?
    C2 C3 N2 . . 106.1(2) ?
    C2 C3 H3 . . 126.9 ?
    N2 C3 H3 . . 126.9 ?
    C9 C4 C5 . . 120.9(2) ?
    C9 C4 N2 . . 120.0(2) ?
    C5 C4 N2 . . 119.11(19) ?
    C6 C5 C4 . . 119.2(2) ?
    C6 C5 H5 . . 120.4 ?
    C4 C5 H5 . . 120.4 ?
    C7 C6 C5 . . 120.3(2) ?
    C7 C6 H6 . . 119.8 ?
    C5 C6 H6 . . 119.8 ?
    C8 C7 C6 . . 120.0(2) ?
    C8 C7 H7 . . 120.0 ?
    C6 C7 H7 . . 120.0 ?
    C7 C8 C9 . . 120.5(2) ?
    C7 C8 H8 . . 119.8 ?
    C9 C8 H8 . . 119.8 ?
    C4 C9 C8 . . 119.1(2) ?
    C4 C9 H9 . . 120.5 ?
    C8 C9 H9 . . 120.5 ?
    C11 C10 C11A . . 49.3(4) ?
    C11 C10 Pd1 . . 71.1(2) ?
    C11A C10 Pd1 . . 72.0(3) ?
    C11 C10 H1AA . . 120.0 ?
    C11A C10 H1AA . . 75.2 ?
    Pd1 C10 H1AA . . 71.7 ?
    C11 C10 H10 . . 120.0 ?
    C11A C10 H10 . . 155.1 ?
    Pd1 C10 H10 . . 129.6 ?
    H1AA C10 H10 . . 120.0 ?
    C11 C10 H1BC . . 76.7 ?
    C11A C10 H1BC . . 120.0 ?
    Pd1 C10 H1BC . . 66.6 ?
    H1AA C10 H1BC . . 125.9 ?
    H10 C10 H1BC . . 69.1 ?
    C11 C10 H10A . . 151.8 ?
    C11A C10 H10A . . 120.0 ?
    Pd1 C10 H10A . . 134.8 ?
    H1AA C10 H10A . . 70.7 ?
    H10 C10 H10A . . 56.6 ?
    H1BC C10 H10A . . 120.0 ?
    C10 C11 C12 . . 121.9(4) ?
    C10 C11 Pd1 . . 72.3(2) ?
    C12 C11 Pd1 . . 72.0(2) ?
    C10 C11 H11 . . 118.5 ?
    C12 C11 H11 . . 118.5 ?
    Pd1 C11 H11 . . 118.5 ?
    C12 C11A C10 . . 125.7(8) ?
    C12 C11A Pd1 . . 72.2(4) ?
    C10 C11A Pd1 . . 69.6(4) ?
    C12 C11A H11A . . 115.3 ?
    C10 C11A H11A . . 115.3 ?
    Pd1 C11A H11A . . 115.3 ?
    C11A C12 C11 . . 50.0(4) ?
    C11A C12 Pd1 . . 73.1(4) ?
    C11 C12 Pd1 . . 69.4(2) ?
    C11A C12 H1AB . . 75.4 ?
    C11 C12 H1AB . . 120.0 ?
    Pd1 C12 H1AB . . 72.9 ?
    C11A C12 H12 . . 153.4 ?
    C11 C12 H12 . . 120.0 ?
    Pd1 C12 H12 . . 130.2 ?
    H1AB C12 H12 . . 120.0 ?
    C11A C12 H1BD . . 120.0 ?
    C11 C12 H1BD . . 75.3 ?
    Pd1 C12 H1BD . . 65.2 ?
    H1AB C12 H1BD . . 125.9 ?
    H12 C12 H1BD . . 70.6 ?
    C11A C12 H12A . . 120.0 ?
    C11 C12 H12A . . 153.7 ?
    Pd1 C12 H12A . . 135.2 ?
    H1AB C12 H12A . . 70.5 ?
    H12 C12 H12A . . 55.8 ?
    H1BD C12 H12A . . 120.0 ?
data_global
_journal_date_recd_electronic     2010-12-03
_journal_date_accepted     2011-03-08
_journal_name_full     'Acta Crystallographica, Section E'
_journal_year     2011
_journal_volume     67
_journal_issue      4
_journal_page_first     m457
_journal_page_last     m457
_journal_paper_category     QM
_journal_coeditor_code     RN2079
_publ_contact_author_name     'Jiangying Huang'
_publ_contact_author_address
;
College of Food Science and Biotechnology,
Zhejiang Gongshang University,
Hangzhou, 310035, People's Republic of China
;
_publ_contact_author_email     huangjy@mail.zjgsu.edu.cn
_publ_contact_author_fax     '86 571 88071024'
_publ_contact_author_phone     '86 571 88071024'
_publ_section_title
;
(\h^3^-Allyl)bromido(1-phenyl-1<i>H</i>-imidazole-\k<i>N</i>^3^)palladium(II)
;
loop_
    _publ_author_name
    _publ_author_footnote
    _publ_author_address
    'Huang, Jiangying' .
;
College of Food Science and Biotechnology
Zhejiang Gongshang University
Hangzhou 310035
People's Republic of China
;
    'Zhang, Xiao' .
;
College of Food Science and Biotechnology
Zhejiang Gongshang University
Hangzhou 310035
People's Republic of China
;
