# Supplementary material for: (η3-All­yl)bromido(1-phenyl-1H-imidazole-κN 3)palladium(II)
Source: Acta Crystallogr Sect E Struct Rep Online. 2011 Mar 15;67(Pt 4):m457. doi: 10.1107/S1600536811008798 (PMC3099968; doi:10.1107/S1600536811008798)
Supplement: Supplementary file 2 [file e-67-0m457-Isup2.hkl]

# 
# h,k,l, Fc-squared, Fo-squared, sigma(Fo-squared) and status flag 
# 
data_I
_shelx_title ' d in P2(1)/c' 
_shelx_refln_list_code          4 
_shelx_F_calc_maximum      234.72 
_exptl_crystal_F_000       720.00 
_reflns_d_resolution_high  0.7700 
 
loop_ 
 _symmetry_equiv_pos_as_xyz 
 'x, y, z' 
 '-x, y+1/2, -z+1/2' 
 '-x, -y, -z' 
 'x, -y-1/2, z-1/2' 
 
_cell_length_a     9.8129 
_cell_length_b     9.5376 
_cell_length_c    13.5338 
_cell_angle_alpha  90.000 
_cell_angle_beta   92.302 
_cell_angle_gamma  90.000 
 
_shelx_F_squared_multiplier     1.000 
 
loop_ 
 _refln_index_h 
 _refln_index_k 
 _refln_index_l 
 _refln_F_squared_calc 
 _refln_F_squared_meas 
 _refln_F_squared_sigma 
 _refln_observed_status 
   2   0   0    17458.96    17376.23    305.38 o 
   3   0   0    55094.09    53404.80   1367.85 o 
   4   0   0     7128.95     7144.36    106.45 o 
   5   0   0     5540.55     5261.44     77.99 o 
   6   0   0    33041.34    33892.84    821.57 o 
   7   0   0     4063.34     4017.98     84.38 o 
   8   0   0     2287.12     2221.95     42.33 o 
   9   0   0     3929.07     3895.13     79.99 o 
  10   0   0      628.85      638.90     25.17 o 
  11   0   0      250.39      204.94     21.12 o 
  12   0   0     1030.05     1010.12     32.13 o 
   2   1   0     7644.45     7673.67     67.54 o 
   3   1   0      521.14      503.88      6.35 o 
   4   1   0    10711.33    10920.60    128.95 o 
   5   1   0     4497.56     4334.63     44.69 o 
   6   1   0       32.03       39.52      5.40 o 
   7   1   0     1889.42     1826.62     25.47 o 
   8   1   0     1551.67     1516.93     27.37 o 
   9   1   0        0.00       -3.83      5.49 o 
  10   1   0      151.84      152.12     16.58 o 
  11   1   0      460.81      526.41     17.60 o 
  12   1   0       16.55       30.46     10.41 o 
   0   2   0    31750.84    30016.41    856.36 o 
   1   2   0       59.00       83.40      1.38 o 
   2   2   0    16390.55    15988.94    158.02 o 
   3   2   0    18943.78    18781.45    220.72 o 
   4   2   0     1818.78     1830.98     16.27 o 
   5   2   0      254.71      221.26     12.31 o 
   6   2   0     5471.87     5416.84     57.97 o 
   7   2   0      405.99      391.85     10.10 o 
   8   2   0      823.24      822.74     14.61 o 
   9   2   0     1021.24     1064.34     19.47 o 
  10   2   0       74.96       81.64      9.92 o 
  11   2   0        4.87       15.63      8.27 o 
  12   2   0       82.06       83.34     12.30 o 
   1   3   0    34768.72    32716.85    405.21 o 
   2   3   0    29954.64    28342.21    341.76 o 
   3   3   0       81.82       80.32      6.54 o 
   4   3   0    15624.75    16031.21    188.71 o 
   5   3   0    13275.55    13307.18    153.83 o 
   6   3   0       80.71       91.79      5.91 o 
   7   3   0     5243.69     5192.23     55.84 o 
   8   3   0     2725.61     2690.00     31.94 o 
   9   3   0       35.69       21.15      7.01 o 
  10   3   0      793.32      785.87     22.36 o 
  11   3   0     1406.40     1348.88     26.71 o 
  12   3   0       12.64       10.75      8.79 o 
   0   4   0    13254.13    13086.08    212.92 o 
   1   4   0      497.45      447.54      9.19 o 
   2   4   0     2698.93     2868.16     25.92 o 
   3   4   0    10238.96    10475.41     97.01 o 
   4   4   0     3162.65     3206.73     26.43 o 
   5   4   0      904.41      968.69     25.68 o 
   6   4   0     2860.83     2818.45     28.42 o 
   7   4   0     1323.73     1323.24     19.08 o 
   8   4   0      318.60      295.06     11.83 o 
   9   4   0     1152.23     1114.74     24.88 o 
  10   4   0      776.95      770.26     19.26 o 
  11   4   0       30.67       40.05      8.38 o 
  12   4   0      121.17      119.98     12.02 o 
   1   5   0     4551.52     4732.18     40.42 o 
   2   5   0     3092.73     2999.84     33.13 o 
   3   5   0       62.15       76.05      3.64 o 
   4   5   0     2444.22     2517.87     21.50 o 
   5   5   0     2044.16     1997.08     20.07 o 
   6   5   0      615.32      617.02     13.34 o 
   7   5   0     1275.54     1268.86     18.58 o 
   8   5   0      177.69      177.96      9.19 o 
   9   5   0        0.71        3.61      5.84 o 
  10   5   0       58.28       80.56     15.02 o 
  11   5   0       21.34       21.17      7.84 o 
   0   6   0    18106.04    18709.36    357.63 o 
   1   6   0     3315.19     3313.47     28.45 o 
   2   6   0     2856.05     2850.71     29.02 o 
   3   6   0     8220.13     8308.78    110.37 o 
   4   6   0     1510.54     1510.83     17.36 o 
   5   6   0      532.40      536.40     12.76 o 
   6   6   0     4239.63     4159.83     46.44 o 
   7   6   0     1537.50     1459.85     20.24 o 
   8   6   0      404.45      407.95     15.97 o 
   9   6   0      869.37      861.84     25.88 o 
  10   6   0      136.58      135.49      9.23 o 
  11   6   0       52.56       50.39     11.41 o 
   1   7   0     1004.77     1002.43     10.84 o 
   2   7   0      523.01      521.82      9.12 o 
   3   7   0       90.52       89.58      5.62 o 
   4   7   0      354.94      382.50     13.01 o 
   5   7   0      746.80      756.96     10.53 o 
   6   7   0       43.61       48.62      5.02 o 
   7   7   0      389.45      385.19      9.08 o 
   8   7   0      687.52      703.44     13.89 o 
   9   7   0      118.21      131.72      8.60 o 
  10   7   0       47.76       67.75      8.32 o 
   0   8   0      353.08      324.72      7.27 o 
   1   8   0        9.37        8.71      2.16 o 
   2   8   0      623.33      618.42     11.42 o 
   3   8   0       22.26       20.30      3.45 o 
   4   8   0        3.30        0.27      2.55 o 
   5   8   0       14.95       39.18     10.96 o 
   6   8   0       56.48       63.97      8.77 o 
   7   8   0       30.12       22.51      6.14 o 
   8   8   0       65.66       83.46      6.81 o 
   9   8   0        3.50        7.27      7.34 o 
   1   9   0      872.20      887.62     12.83 o 
   2   9   0      513.43      501.38     13.62 o 
   3   9   0        0.16        0.68      1.65 o 
   4   9   0      414.50      405.11      8.66 o 
   5   9   0      709.43      683.75     13.61 o 
   6   9   0        2.87        3.15      3.08 o 
   7   9   0      312.88      323.55     18.40 o 
   8   9   0      101.76      102.18     14.33 o 
   0  10   0      147.05      174.15      5.53 o 
   1  10   0      107.15      116.85      3.05 o 
   2  10   0       25.70       29.53      2.31 o 
   3  10   0      950.05      902.71     29.33 o 
   4  10   0      300.56      342.17     19.29 o 
   5  10   0        1.93       -6.17      6.17 o 
   6  10   0      145.79      189.02     29.63 o 
   7  10   0      196.96      205.86     26.50 o 
   1  11   0       21.36       17.77      4.73 o 
   2  11   0       16.45       13.56      6.13 o 
   3  11   0       16.78       14.25      4.97 o 
   4  11   0       15.21        9.00     11.91 o 
   5  11   0       38.90       27.09     17.68 o 
   1  12   0       19.32       34.11     16.37 o 
   2  12   0        0.29        4.56     14.09 o 
   3  12   0       14.26       29.95     17.86 o 
 -12   1   1      394.97      401.09     19.46 o 
 -11   1   1       68.16       68.10     10.19 o 
 -10   1   1      138.69      140.92     11.28 o 
  -9   1   1     1536.86     1537.80     29.25 o 
  -8   1   1     1750.57     1671.06     21.53 o 
  -7   1   1      222.28      240.51     10.68 o 
  -6   1   1     4214.67     3943.49     38.55 o 
  -5   1   1     8605.95     8795.65     93.24 o 
  -4   1   1       50.24       58.47      5.22 o 
  -3   1   1    17441.34    16708.35    187.60 o 
  -2   1   1    44149.68    42788.71    573.91 o 
  -1   1   1     4650.32     4404.18     58.49 o 
   1   1   1    17244.44    17184.44    182.43 o 
   2   1   1       40.74       33.12      2.45 o 
   3   1   1    18866.69    18675.94    247.25 o 
   4   1   1    16858.02    17319.45    229.05 o 
   5   1   1      440.63      453.12     21.71 o 
   6   1   1     9325.57     9287.65    132.42 o 
   7   1   1     2936.84     2877.29     36.79 o 
   8   1   1       59.60       60.57      8.07 o 
   9   1   1     1771.52     1829.65     38.57 o 
  10   1   1      909.12      881.62     19.20 o 
  11   1   1       12.98       16.63      8.84 o 
  12   1   1      518.46      497.27     29.29 o 
 -12   2   1       39.06       48.29     10.94 o 
 -11   2   1      331.34      353.88     19.92 o 
 -10   2   1     1384.84     1352.48     27.15 o 
  -9   2   1       16.33       20.03      7.49 o 
  -8   2   1     3500.46     3532.80     40.39 o 
  -7   2   1     4060.11     4000.74     43.65 o 
  -6   2   1      315.24      322.56     10.90 o 
  -5   2   1    10023.04    10206.08    110.10 o 
  -4   2   1    17103.75    17566.63    211.50 o 
  -3   2   1      821.38      860.24      6.89 o 
  -2   2   1    26224.31    24869.93    282.94 o 
  -1   2   1    42519.46    39001.71   1474.51 o 
   0   2   1     1792.23     1935.49     12.01 o 
   1   2   1    37286.23    35290.77    439.27 o 
   2   2   1    52218.79    50251.70    720.32 o 
   3   2   1     2516.81     2515.79     19.92 o 
   4   2   1    11251.60    11694.64    126.43 o 
   5   2   1    15407.43    15976.83    194.21 o 
   6   2   1      618.80      596.14     13.16 o 
   7   2   1     4862.34     4888.50     63.21 o 
   8   2   1     5105.19     5043.54     70.25 o 
   9   2   1      594.53      595.53     15.04 o 
  10   2   1     1289.09     1273.70     26.80 o 
  11   2   1     1144.54     1185.39     26.62 o 
  12   2   1       39.42       21.65     10.65 o 
 -12   3   1       46.86       37.70     10.51 o 
 -11   3   1       23.47        7.54      8.58 o 
 -10   3   1      239.54      240.92     11.14 o 
  -9   3   1      159.74      158.92     10.88 o 
  -8   3   1       44.39       38.82      6.20 o 
  -7   3   1      761.75      732.15     12.62 o 
  -6   3   1      223.03      230.20      6.02 o 
  -5   3   1      719.90      740.85      9.19 o 
  -4   3   1     2965.02     2828.18     23.81 o 
  -3   3   1      382.74      393.33      6.03 o 
  -2   3   1      323.83      266.29      3.53 o 
  -1   3   1     2785.42     2697.04     42.22 o 
   0   3   1     1318.60     1414.47     11.10 o 
   1   3   1     2812.84     2910.46     18.73 o 
   2   3   1     1484.14     1463.70     11.39 o 
   3   3   1     1266.27     1193.74     10.48 o 
   4   3   1     1458.20     1477.45     17.38 o 
   5   3   1      231.65      210.22      9.03 o 
   6   3   1       22.40       46.55      7.30 o 
   7   3   1       21.20       31.06      5.42 o 
   8   3   1       11.68       20.73      5.87 o 
   9   3   1       98.42       95.06      9.70 o 
  10   3   1       32.24       39.21      8.05 o 
  11   3   1        0.48        1.53      7.09 o 
  12   3   1        7.64       10.37     12.00 o 
 -12   4   1       19.43       20.07      9.60 o 
 -11   4   1       76.30       74.26     13.09 o 
 -10   4   1      518.36      489.37     14.56 o 
  -9   4   1       63.03       62.11      9.27 o 
  -8   4   1      693.94      677.58     16.40 o 
  -7   4   1     2157.45     2099.16     27.77 o 
  -6   4   1      167.25      163.94     10.73 o 
  -5   4   1      852.89      811.24     11.95 o 
  -4   4   1     8493.55     8664.65     81.02 o 
  -3   4   1     4121.25     4339.31     50.93 o 
  -2   4   1     4214.27     4262.51     42.00 o 
  -1   4   1    19160.48    18961.56    201.17 o 
   0   4   1     3743.26     3829.45     33.34 o 
   1   4   1     2667.06     2565.21     25.11 o 
   2   4   1    19977.74    19823.65    218.41 o 
   3   4   1     1965.29     1834.57     17.91 o 
   4   4   1     7209.44     7268.74     72.07 o 
   5   4   1     8938.08     8627.63     92.94 o 
   6   4   1     1431.54     1441.67     17.67 o 
   7   4   1      729.61      694.63     15.45 o 
   8   4   1     3180.81     3140.15     39.55 o 
   9   4   1      269.52      284.95     11.34 o 
  10   4   1      548.19      548.67     17.52 o 
  11   4   1      406.17      442.28     16.25 o 
  12   4   1       19.75       11.46     17.94 o 
 -11   5   1       58.13       49.49      9.80 o 
 -10   5   1      461.68      464.77     18.63 o 
  -9   5   1     1361.79     1345.28     22.49 o 
  -8   5   1      151.55      158.56     10.38 o 
  -7   5   1     1225.49     1211.76     16.80 o 
  -6   5   1     2650.56     2747.83     32.95 o 
  -5   5   1     1486.93     1519.08     15.35 o 
  -4   5   1     2558.43     2518.11     25.99 o 
  -3   5   1     7207.10     7269.11     76.78 o 
  -2   5   1     2160.92     2247.38     22.21 o 
  -1   5   1     5049.15     5132.25     41.94 o 
   0   5   1     9075.45     8874.49     77.01 o 
   1   5   1     4074.33     4137.40     38.97 o 
   2   5   1      635.74      522.58      6.04 o 
   3   5   1     8266.18     8167.19     74.77 o 
   4   5   1     1819.91     1706.95     15.81 o 
   5   5   1      512.54      506.80      7.62 o 
   6   5   1     4188.97     4120.70     46.52 o 
   7   5   1      350.08      325.84     14.18 o 
   8   5   1      135.40      149.90      7.71 o 
   9   5   1     1558.20     1511.32     26.05 o 
  10   5   1      307.26      292.86     13.27 o 
  11   5   1       14.67       16.39      8.47 o 
 -11   6   1      284.22      295.71     25.44 o 
 -10   6   1       37.64       42.09      6.99 o 
  -9   6   1      251.63      264.86     16.98 o 
  -8   6   1     1144.39     1177.96     23.03 o 
  -7   6   1      121.19      131.06     13.27 o 
  -6   6   1      421.10      430.51     10.69 o 
  -5   6   1     3778.37     3866.15     37.88 o 
  -4   6   1       37.71       45.38      3.18 o 
  -3   6   1     1480.88     1545.17     26.30 o 
  -2   6   1     3561.53     3629.96     30.02 o 
  -1   6   1       13.64       13.99      1.87 o 
   0   6   1     2328.37     2277.75     23.22 o 
   1   6   1     3757.79     3964.16     38.98 o 
   2   6   1       60.62       64.48      3.50 o 
   3   6   1     1470.73     1463.26     14.04 o 
   4   6   1     1320.59     1356.61     14.67 o 
   5   6   1      158.43      174.01     12.80 o 
   6   6   1       98.11       99.87      7.82 o 
   7   6   1      711.96      693.25     19.04 o 
   8   6   1       28.88       29.56      6.54 o 
   9   6   1        6.76        3.10      5.08 o 
  10   6   1       57.97       65.61      7.82 o 
  11   6   1       60.72       40.84      8.33 o 
 -10   7   1       12.85        2.67      7.15 o 
  -9   7   1      174.74      155.29     11.08 o 
  -8   7   1      156.78      169.50     11.10 o 
  -7   7   1        5.84        6.45      3.74 o 
  -6   7   1      322.20      328.29     11.25 o 
  -5   7   1     1800.37     1772.76     19.77 o 
  -4   7   1      263.91      269.92      5.54 o 
  -3   7   1     1446.36     1469.38     26.25 o 
  -2   7   1     1739.02     1802.23     14.67 o 
  -1   7   1       74.05       85.37      2.40 o 
   0   7   1     1555.70     1508.42     17.29 o 
   1   7   1     1991.97     2064.06     29.63 o 
   2   7   1       29.22       34.54      2.86 o 
   3   7   1     1632.90     1590.76     15.76 o 
   4   7   1     1969.99     1966.35     23.57 o 
   5   7   1      127.54      128.79      5.72 o 
   6   7   1     1337.64     1309.25     17.19 o 
   7   7   1      339.51      321.34     19.27 o 
   8   7   1       19.22       26.31      6.21 o 
   9   7   1      192.17      169.09     12.22 o 
  10   7   1      102.75       91.54      8.25 o 
  -9   8   1       25.18       16.56     12.85 o 
  -8   8   1      922.63      934.33     21.18 o 
  -7   8   1      313.51      325.24      8.12 o 
  -6   8   1      488.67      480.29      8.90 o 
  -5   8   1     2452.70     2403.27     28.72 o 
  -4   8   1      423.72      438.85      7.79 o 
  -3   8   1      251.95      241.82      3.95 o 
  -2   8   1     4886.61     4988.31     42.53 o 
  -1   8   1     1766.00     1854.79     20.42 o 
   0   8   1      258.15      250.73      7.15 o 
   1   8   1     3252.82     3340.83     27.77 o 
   2   8   1     1332.46     1354.79     24.74 o 
   3   8   1       22.08       31.30      4.63 o 
   4   8   1     2125.30     2096.77     36.48 o 
   5   8   1      823.87      789.73     16.25 o 
   6   8   1       21.13       18.03      4.32 o 
   7   8   1      575.12      576.00     10.67 o 
   8   8   1      506.01      499.61     17.67 o 
   9   8   1        6.81       -1.90      5.30 o 
  -8   9   1       37.01       30.01     19.16 o 
  -7   9   1      741.08      739.14     28.72 o 
  -6   9   1      718.35      737.24     21.84 o 
  -5   9   1        5.90       17.22     11.35 o 
  -4   9   1     1675.85     1736.01     25.23 o 
  -3   9   1      190.13      235.26     28.15 o 
  -2   9   1      286.98      309.49      9.71 o 
  -1   9   1     1411.07     1428.03     11.89 o 
   0   9   1      485.75      511.17     15.71 o 
   1   9   1      146.32      159.63      4.71 o 
   2   9   1     1407.23     1379.20     18.72 o 
   3   9   1      232.30      248.86      5.64 o 
   4   9   1      181.21      196.03     15.58 o 
   5   9   1      156.32      152.79     15.47 o 
   6   9   1      331.41      313.27      7.60 o 
   7   9   1        4.55       -1.22      4.25 o 
   8   9   1        7.65        9.43     10.80 o 
  -7  10   1        1.55       11.26     12.07 o 
  -6  10   1        0.46      -11.62     11.62 o 
  -5  10   1       12.17        7.33      6.92 o 
  -4  10   1        1.74       14.50      6.54 o 
  -3  10   1       65.86       68.27      6.58 o 
  -2  10   1       17.72       19.86      4.97 o 
  -1  10   1        5.87        9.43      2.99 o 
   0  10   1       31.57       35.23      3.84 o 
   1  10   1       50.61       49.35      4.50 o 
   2  10   1        4.36        3.62      1.97 o 
   3  10   1       24.20       14.52      3.04 o 
   4  10   1       12.21        7.49      6.24 o 
   5  10   1        6.58       10.19      7.14 o 
   6  10   1       11.05       59.64     38.36 o 
   7  10   1        2.37      -12.24     12.24 o 
  -5  11   1        1.23       -2.30     11.59 o 
  -4  11   1      599.51      601.68     24.62 o 
  -3  11   1      620.09      643.04     19.16 o 
  -2  11   1        9.85       12.47      4.76 o 
  -1  11   1      519.83      506.72      9.28 o 
   0  11   1      477.56      455.05     21.16 o 
   1  11   1        3.32       -1.20     10.21 o 
   2  11   1      320.26      301.70     22.26 o 
   3  11   1      363.10      386.98     10.23 o 
   4  11   1        7.15        8.75     10.10 o 
   5  11   1      150.82      172.92     18.05 o 
  -3  12   1      133.22      116.62     40.96 o 
  -2  12   1      545.38      489.01     57.25 o 
  -1  12   1       84.61      134.58     39.02 o 
   0  12   1      159.53      135.68     33.78 o 
   1  12   1      399.72      357.44     44.06 o 
   2  12   1      129.11      124.66     34.40 o 
   3  12   1       48.86       55.68     18.14 o 
 -12   0   2      317.11      288.64     35.83 o 
 -11   0   2       81.75       69.50     11.91 o 
 -10   0   2      102.28      123.33     18.55 o 
  -9   0   2      468.17      462.33     24.15 o 
  -8   0   2      115.35      124.47     16.24 o 
  -7   0   2     1671.92     1646.19     36.91 o 
  -6   0   2     4825.87     4748.18     78.97 o 
  -5   0   2     1415.59     1410.45     21.35 o 
  -4   0   2      362.21      359.69     12.49 o 
  -3   0   2     2050.69     1947.15     44.30 o 
  -2   0   2     4540.71     4536.48     44.20 o 
  -1   0   2     1964.52     1837.68     20.28 o 
   0   0   2    35292.68    36693.18    768.57 o 
   1   0   2    40357.29    41791.81    936.49 o 
   2   0   2     1656.54     1593.63     18.30 o 
   3   0   2      373.23      267.42     10.51 o 
   4   0   2    12113.69    12653.35    217.68 o 
   5   0   2       41.52       79.18     19.74 o 
   6   0   2     5688.06     5568.60     97.13 o 
   7   0   2     6970.48     7137.87    134.07 o 
   8   0   2      126.96      113.18     11.76 o 
   9   0   2     1910.00     1938.32     47.34 o 
  10   0   2     1689.43     1689.24     66.92 o 
  11   0   2        1.72        0.48     10.67 o 
  12   0   2     1043.53     1028.74     70.28 o 
 -12   1   2       46.62       55.77      9.22 o 
 -11   1   2      450.59      474.13     15.55 o 
 -10   1   2      121.49      146.13     25.71 o 
  -9   1   2      270.42      285.54     10.99 o 
  -8   1   2      511.60      479.32     11.41 o 
  -7   1   2     1301.98     1276.94     17.90 o 
  -6   1   2       20.19       23.12      4.95 o 
  -5   1   2      515.26      455.41      7.16 o 
  -4   1   2      739.88      660.72      7.78 o 
  -3   1   2       59.90       72.68      3.25 o 
  -2   1   2     1199.70     1148.96      7.36 o 
  -1   1   2     2078.28     2149.38     17.15 o 
   0   1   2      116.37      126.67      1.78 o 
   1   1   2      124.12       99.13      2.74 o 
   2   1   2       19.31       19.51      5.29 o 
   3   1   2      538.05      569.75      7.42 o 
   4   1   2     2632.90     2700.52     28.62 o 
   5   1   2     3462.77     3387.86     36.92 o 
   6   1   2      598.19      562.94     10.70 o 
   7   1   2      121.57      113.44      8.09 o 
   8   1   2      828.43      794.76     16.10 o 
   9   1   2      154.45      136.23     11.99 o 
  10   1   2       69.39       63.07      9.81 o 
  11   1   2      146.80      155.91     12.57 o 
  12   1   2       42.03       34.28     11.02 o 
 -12   2   2        5.80       10.69      7.37 o 
 -11   2   2       35.99       53.67     12.12 o 
 -10   2   2       53.04       48.05      8.22 o 
  -9   2   2        9.01       19.28      6.45 o 
  -8   2   2      416.66      414.67     11.14 o 
  -7   2   2       89.57      109.52     11.48 o 
  -6   2   2       38.34       36.33      3.88 o 
  -5   2   2        7.59       18.09      3.50 o 
  -4   2   2      154.17      134.47      6.43 o 
  -3   2   2      745.46      853.96      7.07 o 
  -2   2   2     7569.41     7796.34     65.86 o 
  -1   2   2     3673.99     3793.76    118.79 o 
   0   2   2      423.29      462.06      3.27 o 
   1   2   2       14.92       28.14      2.56 o 
   2   2   2       97.18      105.24      3.45 o 
   3   2   2      211.17      210.15      4.58 o 
   4   2   2     5085.95     5097.37     54.79 o 
   5   2   2     1231.84     1220.52     18.04 o 
   6   2   2      231.56      223.73     11.11 o 
   7   2   2     1118.65     1125.01     17.40 o 
   8   2   2       88.57      110.62      8.11 o 
   9   2   2      127.82      136.30     13.72 o 
  10   2   2      319.36      288.25     13.34 o 
  11   2   2       28.66       31.52     10.04 o 
  12   2   2       43.11       40.81     11.13 o 
 -12   3   2       46.44       50.88     10.66 o 
 -11   3   2      787.54      777.38     23.06 o 
 -10   3   2      367.46      358.10     12.28 o 
  -9   3   2      236.51      249.13     10.54 o 
  -8   3   2      317.62      326.65     10.89 o 
  -7   3   2      605.16      575.99     12.33 o 
  -6   3   2       14.45       26.03      4.06 o 
  -5   3   2      996.03      958.80     14.69 o 
  -4   3   2     3791.33     3866.15     32.29 o 
  -3   3   2      257.71      283.98      5.52 o 
  -2   3   2     1186.89     1102.41      8.11 o 
  -1   3   2     4897.73     5115.77     46.47 o 
   0   3   2     4975.40     5170.55     41.63 o 
   1   3   2      317.20      289.16      4.88 o 
   2   3   2     4735.60     4531.33     34.14 o 
   3   3   2     5932.74     6063.58     88.19 o 
   4   3   2      269.57      243.93      4.89 o 
   5   3   2     4157.37     3882.95     63.94 o 
   6   3   2     1335.96     1292.30     17.09 o 
   7   3   2      824.39      828.34     13.25 o 
   8   3   2     1585.38     1561.60     29.88 o 
   9   3   2      246.93      228.03     11.09 o 
  10   3   2      270.19      318.57     15.23 o 
  11   3   2      676.21      653.58     21.21 o 
  12   3   2      228.50      225.97     14.54 o 
 -12   4   2      264.11      278.59     25.24 o 
 -11   4   2        0.89      -10.69     10.69 o 
 -10   4   2      666.31      696.06     16.50 o 
  -9   4   2     2071.86     2053.65     31.08 o 
  -8   4   2       49.15       72.74     11.05 o 
  -7   4   2     1385.90     1371.62     21.18 o 
  -6   4   2     4710.61     4750.74     51.99 o 
  -5   4   2      150.49      158.89      5.85 o 
  -4   4   2     3772.10     3706.56     29.79 o 
  -3   4   2    13275.41    13796.61    127.56 o 
  -2   4   2      509.95      515.64     10.07 o 
  -1   4   2     3360.60     3317.43     33.69 o 
   0   4   2     9944.48     9827.82    145.70 o 
   1   4   2     1389.17     1422.36     10.98 o 
   2   4   2    12071.08    12645.00    121.87 o 
   3   4   2    11547.18    11733.90    113.84 o 
   4   4   2     3004.74     2985.62     32.04 o 
   5   4   2     1445.79     1449.00     16.94 o 
   6   4   2     2805.96     2801.77     32.36 o 
   7   4   2     1045.94     1024.77     20.86 o 
   8   4   2      582.96      578.15     14.05 o 
   9   4   2     1416.55     1419.73     26.43 o 
  10   4   2      468.44      463.43     15.59 o 
  11   4   2        5.39       -2.99      7.12 o 
 -11   5   2       23.29       27.36      9.77 o 
 -10   5   2       28.68       34.59      7.61 o 
  -9   5   2        5.13        9.19      5.73 o 
  -8   5   2      170.44      187.72     12.00 o 
  -7   5   2      205.55      223.18      7.66 o 
  -6   5   2     1555.17     1528.30     16.79 o 
  -5   5   2     1770.68     1740.92     15.57 o 
  -4   5   2        6.58        4.72      1.83 o 
  -3   5   2     2434.32     2449.44     19.19 o 
  -2   5   2     4250.44     4138.18     53.33 o 
  -1   5   2      769.73      795.78      9.01 o 
   0   5   2     4046.29     4084.92     39.39 o 
   1   5   2     2203.88     2080.51     17.22 o 
   2   5   2      135.71      127.78      4.04 o 
   3   5   2     3151.01     3117.41     26.62 o 
   4   5   2     1336.42     1321.81     13.86 o 
   5   5   2      100.77      122.79      7.24 o 
   6   5   2     1058.32     1094.46     15.32 o 
   7   5   2        4.34       -4.24      4.24 o 
   8   5   2        2.48        2.96      4.83 o 
   9   5   2      170.56      153.25      9.82 o 
  10   5   2       42.87       38.48      9.90 o 
  11   5   2        1.59        1.64      6.34 o 
 -11   6   2        0.01        5.19      6.67 o 
 -10   6   2      169.45      179.17     12.32 o 
  -9   6   2      314.70      329.82     11.66 o 
  -8   6   2        5.48        8.63      6.28 o 
  -7   6   2      436.81      448.26     14.30 o 
  -6   6   2     1600.29     1601.34     18.27 o 
  -5   6   2        0.52        2.82      2.03 o 
  -4   6   2      595.64      645.45      9.10 o 
  -3   6   2     1173.88     1170.99     23.08 o 
  -2   6   2      945.11      924.64     15.57 o 
  -1   6   2      482.51      432.67      8.72 o 
   0   6   2     5381.78     5568.70     45.43 o 
   1   6   2     2863.43     3069.62     26.95 o 
   2   6   2      110.13      109.56      4.96 o 
   3   6   2     1907.15     1861.03     20.58 o 
   4   6   2     1242.61     1293.55     13.49 o 
   5   6   2      306.63      308.98      8.48 o 
   6   6   2     1884.11     1880.23     20.96 o 
   7   6   2     1677.51     1580.68     25.60 o 
   8   6   2        6.86        9.44      5.31 o 
   9   6   2      587.42      584.08     18.61 o 
  10   6   2      238.08      266.50     25.18 o 
 -10   7   2      305.89      333.56      9.90 o 
  -9   7   2      334.93      330.99     12.62 o 
  -8   7   2     1846.75     1913.29     23.58 o 
  -7   7   2     1541.20     1520.96     23.57 o 
  -6   7   2      842.90      845.26     16.88 o 
  -5   7   2     3809.91     3864.10     38.53 o 
  -4   7   2     2778.53     2850.44     30.60 o 
  -3   7   2     1326.61     1284.06     16.75 o 
  -2   7   2     6174.39     6235.16    101.54 o 
  -1   7   2     2703.14     2705.29     28.98 o 
   0   7   2     1688.92     1723.86     14.93 o 
   1   7   2     7701.68     7746.12     91.86 o 
   2   7   2     2478.80     2371.86     27.78 o 
   3   7   2      601.56      634.01      8.31 o 
   4   7   2     2526.46     2500.91     28.81 o 
   5   7   2     1456.90     1468.05     19.00 o 
   6   7   2      148.20      144.13      9.42 o 
   7   7   2     1192.03     1224.47     16.89 o 
   8   7   2      741.50      733.34     18.29 o 
   9   7   2        1.08        6.29      6.09 o 
  10   7   2      167.45      167.86     15.11 o 
  -9   8   2      234.17      259.91     24.55 o 
  -8   8   2        1.82       -9.37     11.38 o 
  -7   8   2      358.29      342.14      7.62 o 
  -6   8   2      976.12     1055.14     15.40 o 
  -5   8   2       75.65       85.25     11.07 o 
  -4   8   2      815.53      835.32     25.51 o 
  -3   8   2     2547.23     2600.29     35.36 o 
  -2   8   2       71.19       73.85      5.02 o 
  -1   8   2     2985.43     2998.89     42.96 o 
   0   8   2     1697.44     1699.65     23.88 o 
   1   8   2        4.79        4.06      1.86 o 
   2   8   2     1161.48     1196.67     16.66 o 
   3   8   2      610.00      617.21     12.44 o 
   4   8   2       15.95       14.93      3.39 o 
   5   8   2     1423.81     1403.30     31.47 o 
   6   8   2      295.13      272.47      7.02 o 
   7   8   2        2.37       -3.56      4.32 o 
   8   8   2       60.25       59.25      6.86 o 
   9   8   2       52.63       47.53      7.21 o 
  -8   9   2      239.44      263.25     28.93 o 
  -7   9   2      186.30      170.02     16.92 o 
  -6   9   2       20.43       17.88     17.16 o 
  -5   9   2      558.83      589.06     25.84 o 
  -4   9   2      653.70      635.76     25.65 o 
  -3   9   2       45.37       35.48      5.17 o 
  -2   9   2      651.40      678.33     11.29 o 
  -1   9   2      782.17      782.89     15.43 o 
   0   9   2       43.61       43.49      2.60 o 
   1   9   2      626.96      634.07      8.38 o 
   2   9   2      629.25      598.40     12.25 o 
   3   9   2        6.40        9.44      4.55 o 
   4   9   2      262.10      259.53     10.48 o 
   5   9   2      684.55      640.66     18.25 o 
   6   9   2        2.04       -2.71      4.08 o 
   7   9   2      343.38      381.93     11.44 o 
   8   9   2      135.29      135.05      9.68 o 
  -7  10   2      497.96      484.60     45.50 o 
  -6  10   2     1289.10     1385.37     37.13 o 
  -5  10   2        0.12        2.10      6.53 o 
  -4  10   2     1954.83     1942.93     46.59 o 
  -3  10   2     3166.06     3156.44     44.07 o 
  -2  10   2       97.73      109.38      6.74 o 
  -1  10   2     2286.94     2288.72     55.31 o 
   0  10   2     2345.48     2354.44     24.67 o 
   1  10   2       16.99       18.78      3.33 o 
   2  10   2     1797.67     1814.02     21.11 o 
   3  10   2     2349.75     2399.13     34.19 o 
   4  10   2      198.12      176.93      7.84 o 
   5  10   2      864.65      897.22     53.71 o 
   6  10   2      622.53      636.14     39.99 o 
   7  10   2       86.32       48.64     11.76 o 
  -5  11   2      332.34      313.57     17.82 o 
  -4  11   2      240.75      255.53     11.62 o 
  -3  11   2       92.11      100.90      9.74 o 
  -2  11   2      514.28      486.86     16.88 o 
  -1  11   2       72.84       76.64      7.77 o 
   0  11   2       55.13       69.79      8.79 o 
   1  11   2      789.90      786.58     19.89 o 
   2  11   2      226.06      243.51     16.02 o 
   3  11   2       82.77       51.57     27.90 o 
   4  11   2      328.91      345.03     15.31 o 
   5  11   2       35.81       26.70      9.09 o 
  -2  12   2       39.59       55.62     20.71 o 
   0  12   2      193.28      219.96     19.51 o 
   1  12   2        4.45        7.02     11.92 o 
   2  12   2      157.78      171.51     20.71 o 
 -12   1   3      205.72      203.53     20.36 o 
 -11   1   3      100.61      107.94     10.48 o 
 -10   1   3      872.63      915.45     20.03 o 
  -9   1   3     1036.77     1052.90     18.60 o 
  -8   1   3      538.89      536.74     17.90 o 
  -7   1   3     2343.60     2282.71     25.75 o 
  -6   1   3      228.40      194.42      6.07 o 
  -5   1   3     2320.63     2346.49     21.69 o 
  -4   1   3      397.77      322.18      4.66 o 
  -3   1   3      989.79      908.08      7.33 o 
  -2   1   3     1296.80     1366.27     10.43 o 
  -1   1   3     2060.33     1970.71     24.61 o 
   0   1   3      509.06      395.96      3.61 o 
   1   1   3    15432.76    16064.12    194.24 o 
   2   1   3     7120.38     8129.10     83.32 o 
   3   1   3       36.56       23.55      3.33 o 
   4   1   3      531.49      501.89      7.57 o 
   5   1   3       28.32       42.47      5.42 o 
   6   1   3     1414.28     1347.38     19.23 o 
   7   1   3       60.25       58.42      7.16 o 
   8   1   3       63.09       57.17      8.32 o 
   9   1   3      147.02      151.06     11.61 o 
  10   1   3      374.13      386.58     17.33 o 
  11   1   3        6.86       19.97      8.77 o 
  12   1   3      221.27      189.06     15.66 o 
 -12   2   3      137.29      163.41     11.78 o 
 -11   2   3      744.11      788.09     25.03 o 
 -10   2   3       46.65       50.84      7.69 o 
  -9   2   3      178.95      178.46     12.64 o 
  -8   2   3     3242.30     3238.17     41.47 o 
  -7   2   3       80.03       94.94      6.77 o 
  -6   2   3     2041.48     2056.15     21.17 o 
  -5   2   3     4805.70     4824.57     44.42 o 
  -4   2   3     1624.75     1607.37     16.31 o 
  -3   2   3     2488.79     2533.59     22.43 o 
  -2   2   3     5644.75     5695.49     52.61 o 
  -1   2   3      634.01      592.74      4.25 o 
   0   2   3     2810.31     3018.97     21.23 o 
   1   2   3     2173.30     1999.59     18.64 o 
   2   2   3    13005.22    13435.49    144.72 o 
   3   2   3       15.05       17.60      3.79 o 
   4   2   3     3235.01     3336.08     32.80 o 
   5   2   3     2394.22     2273.49     32.75 o 
   6   2   3       46.72       47.37      5.75 o 
   7   2   3     1150.52     1118.30     20.68 o 
   8   2   3     2225.18     2175.16     35.67 o 
   9   2   3      224.61      210.65     11.28 o 
  10   2   3      585.61      567.66     18.82 o 
  11   2   3     1133.04     1115.92     30.40 o 
  12   2   3       25.17       24.16     10.82 o 
 -12   3   3       56.68       62.42      9.94 o 
 -11   3   3        5.67        6.48      7.65 o 
 -10   3   3      348.92      357.51     13.41 o 
  -9   3   3      320.85      324.68     17.68 o 
  -8   3   3      266.14      286.96      9.71 o 
  -7   3   3      103.42       93.22      5.97 o 
  -6   3   3     1456.49     1424.22     17.05 o 
  -5   3   3      927.86      926.15      9.44 o 
  -4   3   3     2386.22     2565.77     20.75 o 
  -3   3   3     1678.81     1584.27     14.62 o 
  -2   3   3     1369.60     1287.28     11.96 o 
  -1   3   3      706.24      694.87     13.83 o 
   0   3   3     6737.67     6858.80     57.62 o 
   1   3   3     1475.39     1443.81      9.82 o 
   2   3   3     1273.47     1230.76     10.19 o 
   3   3   3     3453.11     3245.73     28.10 o 
   4   3   3      300.23      291.92     10.32 o 
   5   3   3      904.65      856.52     11.31 o 
   6   3   3     1085.60     1044.99     15.16 o 
   7   3   3      595.08      603.66     12.27 o 
   8   3   3       35.97       44.64      9.28 o 
   9   3   3      117.98      145.55     11.16 o 
  10   3   3       54.16       58.03     10.39 o 
  11   3   3       82.32       75.61     13.02 o 
  12   3   3        9.28       15.73     11.15 o 
 -11   4   3      247.06      240.24     13.07 o 
 -10   4   3       18.22       11.87      7.11 o 
  -9   4   3      349.74      373.33     19.00 o 
  -8   4   3      533.75      544.27     12.59 o 
  -7   4   3       84.95       89.24      7.49 o 
  -6   4   3      901.50      910.63     15.38 o 
  -5   4   3      303.30      312.41     10.10 o 
  -4   4   3     1645.12     1697.89     14.01 o 
  -3   4   3     2002.69     2011.75     15.54 o 
  -2   4   3      145.46      161.56      5.34 o 
  -1   4   3     1114.97     1068.75     13.21 o 
   0   4   3      780.06      835.54     11.88 o 
   1   4   3      137.87      164.87      5.83 o 
   2   4   3      144.84      120.83      6.29 o 
   3   4   3      131.74      117.19      5.49 o 
   4   4   3      502.01      512.07      8.47 o 
   5   4   3      211.92      204.84     11.25 o 
   6   4   3        4.87        4.36      4.16 o 
   7   4   3       77.74       72.37      7.84 o 
   8   4   3      293.25      262.32     13.11 o 
   9   4   3      273.37      270.77     14.54 o 
  10   4   3       85.57       88.96     13.40 o 
  11   4   3      205.89      230.12     15.97 o 
 -11   5   3        3.26       -2.51      6.25 o 
 -10   5   3      738.23      737.64     20.74 o 
  -9   5   3     1151.67     1163.02     17.95 o 
  -8   5   3       13.45       24.81      5.55 o 
  -7   5   3     2515.89     2505.35     35.70 o 
  -6   5   3     2013.68     1999.03     19.14 o 
  -5   5   3       85.31       90.94      3.55 o 
  -4   5   3     2657.94     2818.68     39.02 o 
  -3   5   3     6892.08     6898.43     93.04 o 
  -2   5   3      470.79      454.83      6.78 o 
  -1   5   3     3197.46     3240.72     30.33 o 
   0   5   3     5876.90     5881.05     57.15 o 
   1   5   3      407.88      347.10      5.22 o 
   2   5   3      337.19      302.59      4.94 o 
   3   5   3     4421.94     4254.31     38.99 o 
   4   5   3     1059.50     1075.81     13.06 o 
   5   5   3      373.19      383.77      8.00 o 
   6   5   3     1773.48     1801.81     21.55 o 
   7   5   3      521.81      535.89     12.14 o 
   8   5   3      318.42      314.85     12.21 o 
   9   5   3      714.78      697.79     18.75 o 
  10   5   3      498.01      513.67     19.45 o 
  11   5   3       36.18       43.35     10.44 o 
 -11   6   3      291.70      279.94     29.10 o 
 -10   6   3      314.17      289.48     17.33 o 
  -9   6   3       10.39        1.83      6.53 o 
  -8   6   3     1316.79     1283.80     22.03 o 
  -7   6   3     1896.00     1883.06     21.76 o 
  -6   6   3       81.85       87.01      6.42 o 
  -5   6   3     2795.79     2822.48     37.10 o 
  -4   6   3     5468.65     5417.04    105.13 o 
  -3   6   3       56.40       62.94     10.63 o 
  -2   6   3     5100.34     5123.63     61.94 o 
  -1   6   3     9171.93     9329.79    109.94 o 
   0   6   3       46.15       59.89      1.82 o 
   1   6   3     7043.53     7301.18     63.67 o 
   2   6   3     7288.99     7332.39     65.55 o 
   3   6   3        0.04       -0.49      3.20 o 
   4   6   3     3892.72     3837.55     40.52 o 
   5   6   3     4045.56     3944.28     41.35 o 
   6   6   3      127.28      129.04      6.18 o 
   7   6   3     1937.55     1973.01     26.31 o 
   8   6   3      919.33      873.46     19.55 o 
   9   6   3        0.82        7.94      7.15 o 
  10   6   3      206.57      248.18     13.42 o 
 -10   7   3       61.67       59.55     15.36 o 
  -9   7   3      114.91      130.55      6.35 o 
  -8   7   3       84.90       81.80      5.63 o 
  -7   7   3      295.47      291.64     11.09 o 
  -6   7   3       25.17       33.44      3.84 o 
  -5   7   3       81.00       94.15     10.76 o 
  -4   7   3      119.18      123.62     13.50 o 
  -3   7   3       12.57       25.75      6.07 o 
  -2   7   3      181.09      191.85      5.98 o 
  -1   7   3      246.46      248.40      8.09 o 
   0   7   3      374.72      369.48      5.58 o 
   1   7   3      303.01      289.91     10.01 o 
   2   7   3       23.16       26.69      3.25 o 
   3   7   3       21.37       20.00      3.23 o 
   4   7   3       95.96       88.22      5.07 o 
   5   7   3        8.98        9.24      4.48 o 
   6   7   3       19.72       19.90      4.94 o 
   7   7   3        2.71        0.21      4.55 o 
   8   7   3        3.77        2.32      6.21 o 
   9   7   3        0.51        5.53      8.40 o 
  10   7   3       11.00       22.71      8.85 o 
  -9   8   3       43.20       23.56     28.65 o 
  -8   8   3      851.92      862.74     34.65 o 
  -7   8   3      695.50      703.39     25.70 o 
  -6   8   3      223.89      228.35     14.30 o 
  -5   8   3     2624.47     2571.12     43.05 o 
  -4   8   3     1288.50     1320.03     19.40 o 
  -3   8   3      243.57      260.18     11.80 o 
  -2   8   3     4000.66     4064.77     46.04 o 
  -1   8   3     4712.97     4801.40     58.13 o 
   0   8   3       51.30       58.52      1.69 o 
   1   8   3     3098.89     3155.75     42.68 o 
   2   8   3     2427.66     2423.66     23.33 o 
   3   8   3        1.07        3.02      3.43 o 
   4   8   3     2260.74     2310.05     45.00 o 
   5   8   3     2213.81     2255.41     34.88 o 
   6   8   3        9.46       10.93      4.44 o 
   7   8   3      875.05      915.10     25.25 o 
   8   8   3      809.50      790.01     21.87 o 
   9   8   3       41.33       31.06      6.68 o 
  -8   9   3      161.84      172.72     29.64 o 
  -7   9   3      374.81      424.88     20.51 o 
  -6   9   3     1821.76     1854.20     55.13 o 
  -5   9   3      782.17      803.50     16.74 o 
  -4   9   3      728.86      743.64     33.72 o 
  -3   9   3     2647.12     2670.76     37.27 o 
  -2   9   3      465.23      481.11     12.82 o 
  -1   9   3      532.10      569.88     14.44 o 
   0   9   3     3947.05     3921.74     58.50 o 
   1   9   3     1085.87     1063.59     14.92 o 
   2   9   3     1287.95     1315.43     17.01 o 
   3   9   3     4002.27     3888.33     40.69 o 
   4   9   3      309.07      316.62      7.90 o 
   5   9   3      187.90      213.86      9.10 o 
   6   9   3     1014.83     1031.54     17.42 o 
   7   9   3      436.21      434.90     11.53 o 
   8   9   3      151.15      159.97      9.68 o 
  -7  10   3        1.34        4.97     13.30 o 
  -6  10   3       89.17      121.46     23.76 o 
  -5  10   3        9.43       16.29      6.72 o 
  -4  10   3       81.32      104.11     13.47 o 
  -3  10   3        8.86        9.84      6.45 o 
  -2  10   3       18.48       12.02      5.76 o 
  -1  10   3      324.27      287.04     15.44 o 
   0  10   3       74.60       89.04     12.59 o 
   1  10   3        2.28        6.99      4.63 o 
   2  10   3       26.23       20.30      3.53 o 
   3  10   3        1.32        6.21      4.15 o 
   4  10   3        0.48        3.82      5.05 o 
   5  10   3        6.40       15.56      5.65 o 
   6  10   3        5.19       11.17      7.69 o 
   7  10   3       33.62       22.37      8.35 o 
  -5  11   3      148.20      200.95     39.85 o 
  -4  11   3      371.93      378.59     17.03 o 
  -3  11   3     1609.64     1554.76     27.38 o 
  -2  11   3      392.69      361.51     20.91 o 
  -1  11   3      347.75      354.13     11.72 o 
   0  11   3     1636.48     1572.02     30.41 o 
   1  11   3      583.97      550.35     27.26 o 
   2  11   3      276.94      301.99      8.61 o 
   3  11   3     1027.01      922.34     35.81 o 
   4  11   3      212.31      172.15     21.63 o 
   5  11   3      174.44      224.40     15.92 o 
  -2  12   3      623.47      613.04     31.62 o 
  -1  12   3      827.47      829.40     37.84 o 
   0  12   3        9.10       50.83     12.66 o 
   1  12   3      965.32      909.38     34.72 o 
   2  12   3      691.85      623.19     50.47 o 
 -12   0   4      724.99      723.54     50.87 o 
 -11   0   4        1.45        5.01      8.58 o 
 -10   0   4     1350.49     1331.93     36.17 o 
  -9   0   4     1134.22     1175.79     30.32 o 
  -8   0   4      577.19      581.58     14.78 o 
  -7   0   4    10186.57    10508.46    167.31 o 
  -6   0   4     7691.31     7746.15    119.37 o 
  -5   0   4      916.12      836.54     17.15 o 
  -4   0   4    18847.56    19176.06    301.89 o 
  -3   0   4    10303.51    10294.14    158.07 o 
  -2   0   4     2924.01     3331.60     31.42 o 
  -1   0   4    35185.86    35791.04    788.35 o 
   0   0   4     4677.09     4379.23     53.89 o 
   1   0   4      367.19      414.09      8.15 o 
   2   0   4    13372.47    12944.37    226.13 o 
   3   0   4    10315.69    10482.49    181.01 o 
   4   0   4      250.87      276.96     23.89 o 
   5   0   4     7185.53     7211.19    116.79 o 
   6   0   4     4070.17     4106.02    114.13 o 
   7   0   4      215.43      198.04     27.13 o 
   8   0   4      750.69      770.81     30.75 o 
   9   0   4     2420.77     2378.81     62.75 o 
  10   0   4      305.79      308.96     41.69 o 
  11   0   4      154.27      205.11     47.56 o 
  12   0   4      676.22      703.80     43.89 o 
 -12   1   4      141.47      156.86     11.58 o 
 -11   1   4      477.41      515.72     16.03 o 
 -10   1   4      205.91      194.79     10.32 o 
  -9   1   4     1121.06     1081.76     16.97 o 
  -8   1   4     1913.29     1881.65     42.59 o 
  -7   1   4      471.45      472.00      8.82 o 
  -6   1   4      196.52      190.54      6.60 o 
  -5   1   4     3410.29     3370.59     43.65 o 
  -4   1   4        0.04        5.05      1.96 o 
  -3   1   4     3528.67     3606.65     31.02 o 
  -2   1   4     7739.16     7816.71     74.13 o 
  -1   1   4      426.08      425.54      3.25 o 
   0   1   4      347.36      324.98      4.12 o 
   1   1   4     7967.26     8030.49     81.41 o 
   2   1   4      593.07      580.70      7.85 o 
   3   1   4      942.11      937.58     10.93 o 
   4   1   4     1514.90     1507.82     20.08 o 
   5   1   4     1581.49     1528.83     30.45 o 
   6   1   4        8.17        6.10      4.50 o 
   7   1   4      510.17      486.53     14.49 o 
   8   1   4      399.80      370.15     17.92 o 
   9   1   4        3.37        3.45      7.68 o 
  10   1   4      114.52      106.49     12.63 o 
  11   1   4       61.72       75.39     15.10 o 
  12   1   4        0.70       11.78      9.42 o 
 -12   2   4       24.98       30.65      8.79 o 
 -11   2   4       89.25       85.08      9.76 o 
 -10   2   4      708.33      690.22     16.19 o 
  -9   2   4      449.10      445.39     16.66 o 
  -8   2   4       82.68       81.25      6.69 o 
  -7   2   4     1001.24     1010.18     15.28 o 
  -6   2   4      180.29      190.33      7.10 o 
  -5   2   4     1827.23     1760.45     16.39 o 
  -4   2   4     7808.06     8368.88     74.51 o 
  -3   2   4      214.51      193.06      4.77 o 
  -2   2   4     4846.20     5080.06     45.14 o 
  -1   2   4     5192.61     5231.95     68.33 o 
   0   2   4       14.54       31.78      1.55 o 
   1   2   4     4847.55     4975.49     40.32 o 
   2   2   4     7038.16     7173.98     74.81 o 
   3   2   4      635.08      646.03      9.50 o 
   4   2   4      159.20      129.93      5.54 o 
   5   2   4      959.40      949.75     15.54 o 
   6   2   4       14.19       50.68     18.38 o 
   7   2   4      132.58      111.64     11.31 o 
   8   2   4      132.85      136.14     12.22 o 
   9   2   4       40.34       40.85     16.07 o 
  10   2   4       27.30       51.62     13.56 o 
  11   2   4       33.38       39.51     10.75 o 
  12   2   4       17.22       21.71     15.41 o 
 -12   3   4      309.17      294.71     12.91 o 
 -11   3   4     1242.36     1248.37     31.30 o 
 -10   3   4      461.84      455.52     15.43 o 
  -9   3   4     2188.29     2113.55     36.48 o 
  -8   3   4     3538.81     3537.66     45.54 o 
  -7   3   4      122.78      123.89      6.13 o 
  -6   3   4     4215.41     4276.64     43.29 o 
  -5   3   4    12723.10    12696.96    130.94 o 
  -4   3   4     1493.01     1487.93     29.51 o 
  -3   3   4     6773.47     6713.78     80.99 o 
  -2   3   4    17413.99    17711.16    206.42 o 
  -1   3   4      399.16      364.06      4.74 o 
   0   3   4     3620.88     3866.18     29.55 o 
   1   3   4     9916.50     9783.03     97.34 o 
   2   3   4     1146.84     1075.68      9.13 o 
   3   3   4     3418.47     3458.54     29.82 o 
   4   3   4     3124.97     3011.93     28.72 o 
   5   3   4      547.67      519.24     13.00 o 
   6   3   4      352.07      353.79      8.40 o 
   7   3   4     1470.40     1464.93     21.13 o 
   8   3   4      972.85     1008.43     17.51 o 
   9   3   4       47.61       45.77      8.29 o 
  10   3   4      457.42      483.50     17.05 o 
  11   3   4      238.63      277.20     15.59 o 
 -11   4   4        8.86        5.17      7.23 o 
 -10   4   4      510.88      513.48     24.34 o 
  -9   4   4      934.55      938.42     17.65 o 
  -8   4   4      321.14      320.71     13.22 o 
  -7   4   4      465.85      497.97     10.71 o 
  -6   4   4     2177.65     2141.22     21.32 o 
  -5   4   4      536.21      499.97      8.48 o 
  -4   4   4     1563.08     1526.70     16.44 o 
  -3   4   4     6921.81     7040.39     66.72 o 
  -2   4   4     3163.85     3154.48     38.90 o 
  -1   4   4     1308.75     1341.47     13.41 o 
   0   4   4     5384.13     5300.80     40.60 o 
   1   4   4     2913.70     2849.02     19.88 o 
   2   4   4     3890.06     3986.48     33.57 o 
   3   4   4    13371.86    13813.37    156.84 o 
   4   4   4     2716.65     2759.72     30.03 o 
   5   4   4       47.83       63.35     10.40 o 
   6   4   4     3079.26     3108.53     42.49 o 
   7   4   4      679.77      689.88     14.38 o 
   8   4   4      133.55      139.14     11.40 o 
   9   4   4     1950.18     1957.88     29.68 o 
  10   4   4      246.68      246.68     12.81 o 
  11   4   4        1.52       -1.61      7.87 o 
 -11   5   4       74.74       73.60      9.65 o 
 -10   5   4        0.93       -1.30      6.51 o 
  -9   5   4      326.61      320.46     11.07 o 
  -8   5   4      173.20      183.02      7.94 o 
  -7   5   4       64.49       64.64      6.36 o 
  -6   5   4     1015.10     1009.77     11.59 o 
  -5   5   4      202.01      205.69      6.39 o 
  -4   5   4       86.03       84.85      6.92 o 
  -3   5   4     3755.97     3731.50     50.01 o 
  -2   5   4      352.53      370.74     13.62 o 
  -1   5   4     1870.97     1956.36     24.00 o 
   0   5   4     5270.40     5546.95     48.84 o 
   1   5   4      122.70      122.26      4.29 o 
   2   5   4      506.28      468.54      7.38 o 
   3   5   4     2698.13     2698.90     25.75 o 
   4   5   4       34.76       44.58      3.78 o 
   5   5   4     1021.80     1008.05     13.62 o 
   6   5   4      135.69      139.46      6.99 o 
   7   5   4       15.60        9.65      5.48 o 
   8   5   4       46.00       43.30      8.05 o 
   9   5   4      183.20      198.47     10.57 o 
  10   5   4        1.65        6.84      7.30 o 
  11   5   4       32.52       39.57     10.05 o 
 -10   6   4      612.13      585.60     31.47 o 
  -9   6   4      391.47      398.53      9.46 o 
  -8   6   4       72.19       61.53      4.59 o 
  -7   6   4     1391.32     1430.71     21.50 o 
  -6   6   4     1709.67     1729.58     22.58 o 
  -5   6   4       19.40       14.57      2.42 o 
  -4   6   4     4548.29     4653.22     92.98 o 
  -3   6   4     1749.12     1667.64     18.65 o 
  -2   6   4      538.71      600.49     20.62 o 
  -1   6   4     4203.64     4217.67     71.65 o 
   0   6   4     4449.44     4404.32     41.91 o 
   1   6   4      334.17      366.28      4.51 o 
   2   6   4     2024.63     2039.62     18.49 o 
   3   6   4     1510.35     1543.56     16.14 o 
   4   6   4       91.53       83.92      6.06 o 
   5   6   4     1713.02     1659.32     23.64 o 
   6   6   4     1889.06     1921.32     22.87 o 
   7   6   4      194.20      222.12     11.44 o 
   8   6   4       42.65       41.80      8.84 o 
   9   6   4      543.82      553.40     16.26 o 
  10   6   4       93.08       82.98      9.62 o 
 -10   7   4      173.42      280.34     93.06 o 
  -9   7   4       12.58       -8.72     13.86 o 
  -8   7   4     1010.56      992.13     14.29 o 
  -7   7   4      746.08      762.53     10.04 o 
  -6   7   4        4.13        2.42      2.99 o 
  -5   7   4     1773.37     1766.78     40.87 o 
  -4   7   4     1612.67     1634.04     30.21 o 
  -3   7   4      793.72      804.58     15.70 o 
  -2   7   4     3149.22     3159.73     37.49 o 
  -1   7   4     3007.67     2972.47     52.52 o 
   0   7   4      565.06      536.67     17.45 o 
   1   7   4     2764.43     2801.84     27.44 o 
   2   7   4     4063.00     3968.47     46.91 o 
   3   7   4      739.35      733.02     10.39 o 
   4   7   4     1700.45     1661.30     21.57 o 
   5   7   4     2813.27     2770.51     33.61 o 
   6   7   4      236.88      244.99      9.14 o 
   7   7   4      697.90      704.42     16.09 o 
   8   7   4      880.94      909.57     20.82 o 
   9   7   4       45.48       43.21      7.34 o 
  -9   8   4       41.00       44.91     17.72 o 
  -8   8   4      133.19      124.10     18.86 o 
  -7   8   4       27.63       18.80     11.44 o 
  -6   8   4      208.42      230.77     17.18 o 
  -5   8   4      708.29      707.85     23.40 o 
  -4   8   4      629.76      620.98     15.31 o 
  -3   8   4      227.05      247.58     13.94 o 
  -2   8   4     2103.91     2121.62     26.32 o 
  -1   8   4       60.04       72.93      4.94 o 
   0   8   4     1181.70     1137.01     23.68 o 
   1   8   4     2358.10     2301.91     28.98 o 
   2   8   4      368.53      369.30      7.04 o 
   3   8   4      304.06      319.62     10.17 o 
   4   8   4      983.31      926.48     13.97 o 
   5   8   4       11.02        9.84      4.19 o 
   6   8   4      909.26      863.82     19.10 o 
   7   8   4      352.39      340.50     16.91 o 
   8   8   4        7.74        5.10      6.54 o 
   9   8   4      125.10      106.98     15.00 o 
  -8   9   4      383.64      378.65     34.99 o 
  -7   9   4      120.43      119.68     20.35 o 
  -6   9   4       19.98       24.05      8.87 o 
  -5   9   4      589.70      578.70     14.48 o 
  -4   9   4      481.57      511.13     13.87 o 
  -3   9   4        1.69        8.38      5.77 o 
  -2   9   4      959.90      944.72     14.93 o 
  -1   9   4      520.88      520.68     13.07 o 
   0   9   4        1.34       -2.01      5.72 o 
   1   9   4      709.81      697.40     12.70 o 
   2   9   4      505.87      503.80     10.57 o 
   3   9   4       41.12       34.64      4.12 o 
   4   9   4      462.99      456.32     10.97 o 
   5   9   4      286.74      306.66     11.03 o 
   6   9   4       42.96       31.60      6.09 o 
   7   9   4      258.77      249.30      9.13 o 
   8   9   4      167.43      163.76      8.76 o 
  -7  10   4       48.95       52.72     15.62 o 
  -6  10   4      459.55      436.24     23.79 o 
  -5  10   4      295.66      313.58     18.93 o 
  -4  10   4      213.03      205.59     11.45 o 
  -3  10   4     1260.67     1252.49     21.79 o 
  -2  10   4     1162.77     1151.35     19.04 o 
  -1  10   4       23.23       17.84      6.31 o 
   0  10   4     1799.60     1766.07     40.37 o 
   1  10   4      942.91      929.58     24.66 o 
   2  10   4      148.24      129.47      5.26 o 
   3  10   4     1588.35     1658.94     22.38 o 
   4  10   4      956.11      906.74     16.22 o 
   5  10   4       34.77       32.67      5.35 o 
   6  10   4     1093.16     1071.64     19.93 o 
  -5  11   4       86.76       66.45     10.52 o 
  -4  11   4      131.03      117.67     12.47 o 
  -3  11   4       97.80      102.93     11.49 o 
  -2  11   4      120.84      139.71     21.59 o 
  -1  11   4      184.83      185.07      8.32 o 
   0  11   4       26.24       26.11      4.83 o 
   1  11   4      150.82      156.15     13.96 o 
   2  11   4      539.10      507.44     13.54 o 
   3  11   4       34.41       18.96     11.84 o 
  -1  12   4        8.67        1.78      7.26 o 
   0  12   4       92.01      111.38     17.61 o 
   1  12   4       52.68       55.51     21.51 o 
 -12   1   5      371.76      390.63     18.62 o 
 -11   1   5        9.18       12.85      7.40 o 
 -10   1   5     1662.78     1642.31     27.95 o 
  -9   1   5     3347.05     3361.86     38.35 o 
  -8   1   5      108.61      128.54      7.89 o 
  -7   1   5     8225.15     8107.02     84.98 o 
  -6   1   5     7949.52     7884.94     76.55 o 
  -5   1   5      255.06      231.20      4.88 o 
  -4   1   5    13519.57    13995.84    157.35 o 
  -3   1   5    23107.86    22920.15    293.80 o 
  -2   1   5     1521.93     1545.82     11.50 o 
  -1   1   5    34805.68    34747.09    488.60 o 
   0   1   5    32168.79    31845.56    493.04 o 
   1   1   5      417.53      457.88      5.87 o 
   2   1   5    16766.73    16463.98    214.39 o 
   3   1   5    10449.20    10387.17    121.31 o 
   4   1   5     1440.22     1495.29     20.26 o 
   5   1   5     7842.33     7679.20     94.44 o 
   6   1   5     5506.42     5569.81    106.16 o 
   7   1   5      170.61      189.14     16.78 o 
   8   1   5     1465.07     1408.79     26.99 o 
   9   1   5      792.85      797.48     22.50 o 
  10   1   5      126.60      126.67     12.84 o 
  11   1   5      199.32      205.54     15.96 o 
  12   1   5      253.11      236.94     45.55 o 
 -12   2   5      123.40      134.52     12.04 o 
 -11   2   5     1180.63     1181.55     30.14 o 
 -10   2   5      475.88      498.23     16.49 o 
  -9   2   5      209.82      214.75      9.38 o 
  -8   2   5     2630.86     2651.30     33.41 o 
  -7   2   5     3844.93     3880.97     56.22 o 
  -6   2   5     2093.93     2043.47     20.63 o 
  -5   2   5    12998.33    13237.18    150.14 o 
  -4   2   5    10797.75    11150.30    132.48 o 
  -3   2   5     2308.63     2224.82     27.12 o 
  -2   2   5    22844.29    22448.04    280.99 o 
  -1   2   5    12745.23    13129.55    153.28 o 
   0   2   5     2309.17     2400.81     18.94 o 
   1   2   5    24904.86    24736.21    360.75 o 
   2   2   5    10599.14    11340.29    134.47 o 
   3   2   5      466.31      436.41      7.34 o 
   4   2   5    22540.26    23930.95    363.17 o 
   5   2   5     3999.63     3921.26     46.61 o 
   6   2   5      289.37      279.65     21.91 o 
   7   2   5     4127.83     4009.35     58.94 o 
   8   2   5     1761.00     1766.48     33.63 o 
   9   2   5        3.01       -4.78      7.96 o 
  10   2   5     1397.36     1351.15     29.73 o 
  11   2   5      743.83      755.93     35.86 o 
 -11   3   5       33.05       37.94      9.05 o 
 -10   3   5       39.47       49.64      6.49 o 
  -9   3   5       24.83       23.47      5.78 o 
  -8   3   5       23.98       18.70      7.07 o 
  -7   3   5       81.79      107.66     12.07 o 
  -6   3   5        6.17        5.34      3.12 o 
  -5   3   5       91.40       99.50      6.60 o 
  -4   3   5       99.86       77.13      5.25 o 
  -3   3   5       45.41       59.83      4.99 o 
  -2   3   5      566.40      675.58      8.63 o 
  -1   3   5      851.61      875.04     11.17 o 
   0   3   5      398.59      413.04      4.23 o 
   1   3   5     1121.27     1170.09      9.57 o 
   2   3   5      129.20      138.88      6.05 o 
   3   3   5        7.98       20.80      3.59 o 
   4   3   5      142.59      130.09      6.36 o 
   5   3   5      135.47      153.27      6.51 o 
   6   3   5      123.30      116.22      6.49 o 
   7   3   5      375.31      353.88     12.18 o 
   8   3   5        5.66        3.10      6.19 o 
   9   3   5        9.86       10.32      7.58 o 
  10   3   5       40.49       57.07     11.62 o 
  11   3   5        0.20       -4.73      8.89 o 
 -11   4   5      503.47      446.10     15.54 o 
 -10   4   5      233.68      290.85     24.54 o 
  -9   4   5      262.20      301.72     12.55 o 
  -8   4   5     2195.18     2155.77     27.53 o 
  -7   4   5     1996.49     1964.05     22.98 o 
  -6   4   5      409.30      402.36      8.89 o 
  -5   4   5     7602.09     7590.38     90.69 o 
  -4   4   5     2794.79     2737.58     28.63 o 
  -3   4   5     5191.93     5562.39     81.54 o 
  -2   4   5    14364.54    14341.74    187.43 o 
  -1   4   5     2773.06     2587.85     23.73 o 
   0   4   5     3009.67     3256.46     30.28 o 
   1   4   5    17485.70    17841.54    212.17 o 
   2   4   5     3732.89     3788.62     33.70 o 
   3   4   5     2186.93     2083.52     19.99 o 
   4   4   5     8516.34     8877.78    106.60 o 
   5   4   5      898.56      909.15     13.92 o 
   6   4   5      750.21      702.68     12.89 o 
   7   4   5     2133.27     2146.21     32.47 o 
   8   4   5      298.52      298.10     12.31 o 
   9   4   5        1.60        4.23      7.55 o 
  10   4   5      460.77      479.63     16.46 o 
  11   4   5      155.90      165.81     14.11 o 
 -11   5   5        2.73       -1.44     11.07 o 
 -10   5   5      664.03      646.98     19.56 o 
  -9   5   5     1127.95     1153.21     27.62 o 
  -8   5   5        0.35       -1.99      7.90 o 
  -7   5   5     2351.69     2359.77     32.40 o 
  -6   5   5     3612.42     3680.15     52.04 o 
  -5   5   5       67.75       87.37     17.32 o 
  -4   5   5     3460.10     3633.57     45.54 o 
  -3   5   5     9308.46     9564.68    112.34 o 
  -2   5   5     1360.60     1305.74     14.51 o 
  -1   5   5     3966.49     3851.01     51.85 o 
   0   5   5     8759.43     8932.97     87.49 o 
   1   5   5      585.70      541.82      6.49 o 
   2   5   5     3108.27     3053.08     29.00 o 
   3   5   5     4857.18     4777.06     50.69 o 
   4   5   5     1045.28     1111.29     13.52 o 
   5   5   5     1397.23     1346.96     23.06 o 
   6   5   5     2274.39     2212.96     28.71 o 
   7   5   5      574.46      554.56     15.51 o 
   8   5   5      507.82      462.44     14.58 o 
   9   5   5      914.74      887.91     20.13 o 
  10   5   5      223.26      235.87     12.97 o 
 -10   6   5       48.63       32.33      9.50 o 
  -9   6   5        2.99        6.27      6.32 o 
  -8   6   5       13.48       26.33      4.65 o 
  -7   6   5      132.91      122.39     14.36 o 
  -6   6   5        5.83       10.10      6.35 o 
  -5   6   5      326.14      322.63     10.02 o 
  -4   6   5      246.65      260.43     10.96 o 
  -3   6   5      385.20      378.10     13.29 o 
  -2   6   5      162.59      166.38     10.19 o 
  -1   6   5      831.48      824.19     20.99 o 
   0   6   5      382.60      379.66      3.94 o 
   1   6   5       12.84       21.87      4.31 o 
   2   6   5     1121.94     1118.99     12.31 o 
   3   6   5     1305.62     1324.23     14.86 o 
   4   6   5       72.59       72.85     10.30 o 
   5   6   5     1202.50     1154.61     15.81 o 
   6   6   5      437.20      423.11     13.27 o 
   7   6   5      103.36      110.69      8.30 o 
   8   6   5      480.96      443.88     13.43 o 
   9   6   5       19.16       25.61      7.95 o 
  10   6   5       35.40       31.97      8.55 o 
  -9   7   5      456.44      547.77     72.51 o 
  -8   7   5       55.20       71.87     16.03 o 
  -7   7   5      546.39      506.72      8.92 o 
  -6   7   5     1128.53     1094.33     29.17 o 
  -5   7   5        7.10       23.09     14.36 o 
  -4   7   5      688.20      690.99     14.94 o 
  -3   7   5     2055.72     1987.13     24.70 o 
  -2   7   5      248.80      239.05     12.09 o 
  -1   7   5     3342.15     3313.82     50.22 o 
   0   7   5     2540.69     2487.56     33.32 o 
   1   7   5       50.68       61.60      4.15 o 
   2   7   5     1570.10     1591.25     16.40 o 
   3   7   5     1517.36     1499.74     16.70 o 
   4   7   5       74.56       71.34      4.89 o 
   5   7   5      394.86      389.05      8.56 o 
   6   7   5      396.62      397.75     12.57 o 
   7   7   5        1.64        2.33      4.69 o 
   8   7   5       87.69       92.88      8.84 o 
   9   7   5       95.03       91.44      9.41 o 
  -9   8   5      111.66      107.75     20.79 o 
  -8   8   5      396.71      461.00     47.80 o 
  -7   8   5      275.70      271.53     20.11 o 
  -6   8   5      133.56      126.99     16.78 o 
  -5   8   5      595.94      619.72     16.25 o 
  -4   8   5      831.16      813.89     13.19 o 
  -3   8   5      149.80      151.72      8.00 o 
  -2   8   5      969.63      984.83     16.89 o 
  -1   8   5     1435.92     1424.09     25.98 o 
   0   8   5        7.84       10.67      4.48 o 
   1   8   5      916.53      910.23     11.01 o 
   2   8   5     1122.89     1092.57     10.75 o 
   3   8   5        0.81        4.65      4.48 o 
   4   8   5      878.44      868.36     13.52 o 
   5   8   5     1064.52     1094.04     16.48 o 
   6   8   5       16.92        8.93      5.41 o 
   7   8   5      769.99      712.56     15.79 o 
   8   8   5      481.19      467.35     13.29 o 
  -8   9   5        1.81       15.80     13.78 o 
  -7   9   5       25.71       29.24     13.35 o 
  -6   9   5       92.81       92.69     10.50 o 
  -5   9   5        8.52        6.32      6.41 o 
  -4   9   5       11.11       17.12      4.97 o 
  -3   9   5       50.07       73.93     10.31 o 
  -2   9   5       57.84       76.00      5.42 o 
  -1   9   5       38.91       48.21      4.88 o 
   0   9   5      103.67      118.62      6.88 o 
   1   9   5      380.12      378.66     12.30 o 
   2   9   5        6.07        6.40      3.13 o 
   3   9   5      602.50      584.67     15.41 o 
   4   9   5      589.48      575.89     14.16 o 
   5   9   5        2.55        6.04      4.84 o 
   6   9   5       97.61      113.38     14.19 o 
   7   9   5      316.13      291.34     16.10 o 
  -6  10   5       14.85        3.79     10.89 o 
  -5  10   5       56.09       47.26     13.41 o 
  -4  10   5       11.86       14.70      5.00 o 
  -3  10   5       29.21       22.85      5.22 o 
  -2  10   5       56.32       43.20      7.86 o 
  -1  10   5       19.16       23.77      7.58 o 
   0  10   5      244.49      249.06     11.60 o 
   1  10   5       26.37       33.75      6.81 o 
   2  10   5       12.70       14.74      5.84 o 
   3  10   5       68.11       81.29     25.24 o 
   4  10   5       57.64       48.20      7.77 o 
   5  10   5        5.71        0.32      4.38 o 
   6  10   5       75.15       68.81     12.57 o 
  -4  11   5       58.18       56.55     11.37 o 
  -3  11   5      214.72      234.21     12.30 o 
  -2  11   5      178.32      198.66      9.01 o 
  -1  11   5       12.15       10.78      6.30 o 
   0  11   5      277.11      269.85     11.25 o 
   1  11   5      291.32      259.45      9.26 o 
   2  11   5        4.55        4.61      4.92 o 
   3  11   5      202.31      231.39      9.43 o 
   4  11   5      132.54      155.70     19.85 o 
 -12   0   6      824.61      882.33     44.06 o 
 -11   0   6      179.80      172.91     19.39 o 
 -10   0   6      328.77      300.51     14.27 o 
  -9   0   6     2576.50     2522.23     43.48 o 
  -8   0   6      431.74      422.28     13.87 o 
  -7   0   6      741.85      726.70     17.12 o 
  -6   0   6    15044.65    15648.97    312.17 o 
  -5   0   6     7180.46     7454.21    186.64 o 
  -4   0   6     3434.91     3223.95     45.00 o 
  -3   0   6    35271.05    34318.91    637.00 o 
  -2   0   6    11055.25    11387.02    184.55 o 
  -1   0   6     6209.50     6450.05     73.68 o 
   0   0   6    42284.93    43013.45   1081.71 o 
   1   0   6    10272.21    10874.87    177.76 o 
   2   0   6     3162.64     2949.74     40.72 o 
   3   0   6    39502.86    39762.72    986.90 o 
   4   0   6     2285.89     2364.98     39.41 o 
   5   0   6     7519.64     7421.53    136.65 o 
   6   0   6    12594.05    12994.71    270.48 o 
   7   0   6     1053.28     1089.54     44.52 o 
   8   0   6      575.62      566.22     54.72 o 
   9   0   6     3053.31     3100.96     72.72 o 
  10   0   6      375.16      409.08     26.31 o 
  11   0   6      370.26      346.28     33.04 o 
 -12   1   6       32.17       23.38      7.99 o 
 -11   1   6      300.06      324.97     13.14 o 
 -10   1   6      155.04      177.12     14.94 o 
  -9   1   6       90.64       89.52     10.02 o 
  -8   1   6     2287.84     2252.88     38.11 o 
  -7   1   6     1004.59      999.88     13.47 o 
  -6   1   6       22.55       34.06      4.01 o 
  -5   1   6     2454.38     2369.37     27.31 o 
  -4   1   6     2600.83     2538.88     22.01 o 
  -3   1   6      986.60      994.21      8.59 o 
  -2   1   6     8368.46     8911.25     93.34 o 
  -1   1   6     6433.47     6698.66     70.33 o 
   0   1   6       98.93      142.96      4.12 o 
   1   1   6     8787.77     9192.92    103.52 o 
   2   1   6    11626.17    12166.63    147.38 o 
   3   1   6      719.15      766.02     16.60 o 
   4   1   6     1949.11     1870.22     21.76 o 
   5   1   6     1810.61     1741.41     24.50 o 
   6   1   6        2.31        9.21      5.57 o 
   7   1   6     1151.79     1079.53     31.39 o 
   8   1   6      810.81      800.65     19.37 o 
   9   1   6        7.32        2.68      7.61 o 
  10   1   6      241.20      231.72     15.53 o 
  11   1   6       68.18       90.24     15.27 o 
 -11   2   6       27.02       35.01      6.89 o 
 -10   2   6       59.34       60.20      7.32 o 
  -9   2   6      945.26      902.57     14.96 o 
  -8   2   6      428.12      427.00      9.99 o 
  -7   2   6       21.61       34.16      4.79 o 
  -6   2   6     1594.34     1504.08     20.67 o 
  -5   2   6     1608.13     1486.60     15.18 o 
  -4   2   6      361.70      371.64     11.77 o 
  -3   2   6    10190.06    10552.33    113.75 o 
  -2   2   6     1121.18      955.73     15.80 o 
  -1   2   6      501.01      455.88      6.06 o 
   0   2   6     7683.88     7572.76     79.18 o 
   1   2   6     2479.28     2444.19     22.80 o 
   2   2   6     1074.31     1063.04     12.82 o 
   3   2   6    12223.99    12915.84    179.29 o 
   4   2   6     1090.46     1108.88     15.19 o 
   5   2   6      412.49      374.07      9.86 o 
   6   2   6     1318.25     1359.16     22.35 o 
   7   2   6       19.76       28.61      7.82 o 
   8   2   6      202.73      217.67     13.87 o 
   9   2   6      554.90      564.00     20.01 o 
  10   2   6       42.59       69.59     13.04 o 
  11   2   6       21.01       26.63     10.71 o 
 -11   3   6      901.39      932.42     20.26 o 
 -10   3   6      594.26      589.55     13.44 o 
  -9   3   6       52.22       53.76      7.78 o 
  -8   3   6     3696.42     3645.20     67.39 o 
  -7   3   6     2519.47     2571.72     27.16 o 
  -6   3   6       48.31       49.91      4.40 o 
  -5   3   6    12118.49    12446.51    144.79 o 
  -4   3   6    13402.73    13957.19    177.39 o 
  -3   3   6        5.78        9.62      2.30 o 
  -2   3   6    15691.71    16103.14    206.57 o 
  -1   3   6    21132.85    21309.51    301.74 o 
   0   3   6       23.28       19.42      2.25 o 
   1   3   6    19429.93    19644.09    243.47 o 
   2   3   6    20146.54    20856.87    269.52 o 
   3   3   6     1154.96     1226.49     14.34 o 
   4   3   6     7967.62     7920.90     96.66 o 
   5   3   6     5430.96     5270.95     71.24 o 
   6   3   6        0.80        0.70      4.21 o 
   7   3   6     3152.12     2970.29     61.85 o 
   8   3   6     2921.66     2898.90     39.02 o 
   9   3   6       15.09       10.80      8.09 o 
  10   3   6      874.67      847.81     38.64 o 
  11   3   6      234.11      272.80     18.22 o 
 -11   4   6        0.89       10.10      6.43 o 
 -10   4   6      413.20      413.70     13.61 o 
  -9   4   6      701.36      714.19     23.23 o 
  -8   4   6       60.67       59.32      5.86 o 
  -7   4   6      238.10      290.23     19.26 o 
  -6   4   6     1209.25     1262.52     21.46 o 
  -5   4   6       14.50       19.57      4.63 o 
  -4   4   6     2697.85     2733.74     31.62 o 
  -3   4   6     3243.01     3292.83     26.23 o 
  -2   4   6      813.93      903.72      8.19 o 
  -1   4   6     1697.64     1579.35     19.18 o 
   0   4   6     3099.95     3040.05     33.17 o 
   1   4   6      131.43      124.59      3.30 o 
   2   4   6     2871.06     2825.13     27.60 o 
   3   4   6     5429.19     5575.30     60.19 o 
   4   4   6     1011.14     1039.67     15.47 o 
   5   4   6      397.79      385.07      9.31 o 
   6   4   6     1204.76     1177.62     17.05 o 
   7   4   6      225.23      197.39     15.42 o 
   8   4   6      381.49      360.60     17.27 o 
   9   4   6      744.38      719.18     19.74 o 
  10   4   6      219.55      221.37     15.41 o 
  11   4   6      104.91      102.85     12.42 o 
 -10   5   6      166.53      186.00     11.58 o 
  -9   5   6      114.42      106.75     15.50 o 
  -8   5   6       17.17       22.46      6.20 o 
  -7   5   6     1015.62     1015.74     19.66 o 
  -6   5   6      534.52      562.06     10.08 o 
  -5   5   6      560.32      554.31      9.80 o 
  -4   5   6     2211.84     2256.10     29.49 o 
  -3   5   6      497.46      477.20     12.39 o 
  -2   5   6     1288.27     1330.72     24.08 o 
  -1   5   6     4440.49     4448.63     41.89 o 
   0   5   6      949.33      894.07      8.59 o 
   1   5   6     2536.71     2520.12     23.01 o 
   2   5   6     2434.07     2388.15     22.93 o 
   3   5   6       25.22       30.38      5.74 o 
   4   5   6     1142.00     1156.11     14.29 o 
   5   5   6      688.89      689.35     12.01 o 
   6   5   6      145.08      167.81      8.92 o 
   7   5   6       36.80       38.49      7.45 o 
   8   5   6      330.46      343.18     17.00 o 
   9   5   6       47.55       45.08     12.98 o 
  10   5   6       98.14      109.52     11.91 o 
 -10   6   6      168.38      144.52     27.39 o 
  -9   6   6      529.40      532.13     31.21 o 
  -8   6   6        7.75        4.52      7.06 o 
  -7   6   6      521.21      514.88     12.89 o 
  -6   6   6     2384.61     2427.94     24.36 o 
  -5   6   6     1460.58     1441.40     44.43 o 
  -4   6   6      957.36      924.74     16.76 o 
  -3   6   6     4745.13     4724.82     54.65 o 
  -2   6   6       59.13       55.32      4.80 o 
  -1   6   6     2356.13     2337.54     28.47 o 
   0   6   6     5908.60     6098.97     55.71 o 
   1   6   6     2364.20     2365.51     22.71 o 
   2   6   6     1202.34     1213.24     13.45 o 
   3   6   6     4160.96     4199.89     47.83 o 
   4   6   6       70.31       83.71      5.72 o 
   5   6   6     1555.45     1562.10     24.68 o 
   6   6   6     2313.25     2267.16     37.04 o 
   7   6   6      410.78      385.94     11.08 o 
   8   6   6      338.43      344.24     14.51 o 
   9   6   6      576.92      588.99     23.53 o 
  10   6   6      102.71       93.67     12.66 o 
  -9   7   6      289.12      338.25     26.49 o 
  -8   7   6      837.17      880.37     33.82 o 
  -7   7   6       19.23       26.65     11.83 o 
  -6   7   6      720.91      709.63     27.72 o 
  -5   7   6     1192.97     1233.91     16.98 o 
  -4   7   6       34.78       52.43      7.18 o 
  -3   7   6      775.22      751.77     15.11 o 
  -2   7   6     1543.65     1515.33     37.62 o 
  -1   7   6      519.41      524.45     16.64 o 
   0   7   6      970.15      908.27     23.64 o 
   1   7   6      694.83      682.92      7.89 o 
   2   7   6      457.53      459.48      9.63 o 
   3   7   6      195.68      208.59      5.72 o 
   4   7   6      970.60      907.53     11.85 o 
   5   7   6      776.99      733.36     13.52 o 
   6   7   6       28.65       33.61      5.77 o 
   7   7   6      257.67      272.51     16.37 o 
   8   7   6      147.17      119.93     11.86 o 
   9   7   6        3.80       -2.84      8.57 o 
  -8   8   6       64.70       75.88     14.56 o 
  -7   8   6      187.09      239.68     22.42 o 
  -6   8   6        3.02        0.78      3.72 o 
  -5   8   6      215.78      212.80     14.35 o 
  -4   8   6        0.55       11.94      5.85 o 
  -3   8   6      442.60      413.23     15.90 o 
  -2   8   6      107.40      106.72      5.31 o 
  -1   8   6       72.24       64.18      5.94 o 
   0   8   6       10.16       12.71      4.50 o 
   1   8   6       74.88       63.65      4.23 o 
   2   8   6       32.95       50.93      5.71 o 
   3   8   6      255.88      235.51      9.22 o 
   4   8   6       27.53       19.16      4.29 o 
   5   8   6       16.93       22.95      6.47 o 
   6   8   6       35.68       36.38      7.16 o 
   7   8   6       18.01       19.20      7.13 o 
   8   8   6        2.47        4.44      7.52 o 
  -7   9   6       86.36      109.52     17.85 o 
  -6   9   6      103.89       69.67     24.27 o 
  -5   9   6      351.07      329.81      9.03 o 
  -4   9   6      318.88      325.12     11.00 o 
  -3   9   6       21.45       22.70      4.33 o 
  -2   9   6      512.38      500.47     24.27 o 
  -1   9   6      497.45      458.81     16.95 o 
   0   9   6       35.50       43.36      4.83 o 
   1   9   6      732.33      698.73     22.08 o 
   2   9   6      517.44      482.19     12.88 o 
   3   9   6        1.11       -0.26      2.71 o 
   4   9   6      402.98      387.26      8.93 o 
   5   9   6      240.57      214.22      6.88 o 
   6   9   6        1.17       -1.36      5.55 o 
   7   9   6      118.99       97.44      8.62 o 
  -6  10   6      104.42      146.56     36.91 o 
  -5  10   6      104.09      116.91     12.91 o 
  -4  10   6      487.74      498.24     11.02 o 
  -3  10   6      240.33      243.20     15.73 o 
  -2  10   6       33.29       34.38     12.92 o 
  -1  10   6      282.29      267.46      8.66 o 
   0  10   6      176.15      156.07     10.36 o 
   1  10   6       20.99       18.12      4.81 o 
   2  10   6      408.66      415.06     27.14 o 
   3  10   6      250.80      221.30     23.20 o 
   4  10   6        8.91        9.32      5.46 o 
   5  10   6       63.90       54.50      5.92 o 
  -4  11   6        4.55        5.68     10.43 o 
  -3  11   6       65.29      114.17     21.76 o 
  -2  11   6       70.08       85.59      6.78 o 
  -1  11   6        6.98        0.20      4.48 o 
   0  11   6      179.81      171.34      7.46 o 
   1  11   6       32.42       26.49      6.64 o 
   2  11   6        7.91       13.89      7.44 o 
   3  11   6        0.53        2.34      7.53 o 
 -11   1   7        2.34       11.92      6.71 o 
 -10   1   7      148.88      162.93     17.94 o 
  -9   1   7      491.77      487.52     12.13 o 
  -8   1   7      410.87      402.05     11.30 o 
  -7   1   7      483.49      464.72      9.99 o 
  -6   1   7     2269.01     2170.33     26.65 o 
  -5   1   7     1289.53     1273.41     15.46 o 
  -4   1   7       19.49       19.32      2.46 o 
  -3   1   7     5367.60     5315.47     44.83 o 
  -2   1   7     5886.77     5973.01     59.30 o 
  -1   1   7      431.06      461.26      4.95 o 
   0   1   7    13583.23    14624.97    187.82 o 
   1   1   7     7068.01     7289.10     80.67 o 
   2   1   7      829.24      889.57     11.15 o 
   3   1   7     6648.04     6630.97     76.88 o 
   4   1   7     3476.60     3454.75     45.97 o 
   5   1   7      187.69      170.84      8.01 o 
   6   1   7     2792.43     2799.58     39.57 o 
   7   1   7     1230.11     1227.81     22.52 o 
   8   1   7      169.55      162.52     13.84 o 
   9   1   7      964.12      965.72     48.84 o 
  10   1   7      222.31      245.58     17.94 o 
  11   1   7       22.20       14.18     11.07 o 
 -11   2   7      435.48      457.68     15.06 o 
 -10   2   7      360.92      341.36     12.32 o 
  -9   2   7       25.83       34.19      7.69 o 
  -8   2   7      327.32      344.07     12.32 o 
  -7   2   7     1888.79     1888.18     27.94 o 
  -6   2   7      160.52      167.58      5.22 o 
  -5   2   7     3475.58     3521.44     41.97 o 
  -4   2   7     4197.34     4302.70     35.80 o 
  -3   2   7      751.45      826.87      8.88 o 
  -2   2   7     3976.96     3974.32     47.48 o 
  -1   2   7     9021.68     9308.57    105.50 o 
   0   2   7     1986.59     2028.23     21.63 o 
   1   2   7     6932.22     7018.55     77.59 o 
   2   2   7     4572.98     4401.36     49.22 o 
   3   2   7      235.48      188.02      6.23 o 
   4   2   7     4035.02     4043.81     47.99 o 
   5   2   7     6732.94     6615.77     81.03 o 
   6   2   7       14.15       20.08      6.78 o 
   7   2   7     1592.23     1564.38     28.16 o 
   8   2   7     1571.00     1528.95     47.96 o 
   9   2   7        0.54       12.70      9.66 o 
  10   2   7      412.07      450.65     34.86 o 
  11   2   7      576.31      575.21     33.10 o 
 -11   3   7        6.68        5.49      7.24 o 
 -10   3   7      288.43      292.60     16.92 o 
  -9   3   7       93.02      114.59      8.66 o 
  -8   3   7       83.05       82.83      7.22 o 
  -7   3   7     1253.09     1268.24     19.35 o 
  -6   3   7      388.29      419.77      8.53 o 
  -5   3   7      312.68      300.14      9.58 o 
  -4   3   7     1537.64     1515.60     14.19 o 
  -3   3   7      728.24      745.35      7.63 o 
  -2   3   7     2589.59     2718.54     72.95 o 
  -1   3   7     4157.34     4322.00     56.59 o 
   0   3   7      430.98      380.49      4.50 o 
   1   3   7      360.79      371.68      5.50 o 
   2   3   7     1377.79     1338.91     14.12 o 
   3   3   7      343.04      325.29      9.22 o 
   4   3   7      346.48      366.13     10.32 o 
   5   3   7      222.57      199.49     11.45 o 
   6   3   7       53.84       67.91     12.45 o 
   7   3   7       35.96       44.98      9.76 o 
   8   3   7      115.80      127.53     14.66 o 
   9   3   7       81.84      122.98     16.73 o 
  10   3   7        7.78       17.08     10.24 o 
  11   3   7        0.47       14.63     11.55 o 
 -11   4   7       59.43       34.73     11.01 o 
 -10   4   7       42.87       46.60      6.91 o 
  -9   4   7       40.45       43.06      6.17 o 
  -8   4   7       10.33       15.38      6.61 o 
  -7   4   7      948.44      910.08     14.32 o 
  -6   4   7      640.80      662.59     17.78 o 
  -5   4   7       78.43       86.07      3.14 o 
  -4   4   7     1633.14     1614.81     14.81 o 
  -3   4   7     1205.14     1198.29     22.22 o 
  -2   4   7      240.29      257.72      4.43 o 
  -1   4   7     3509.55     3390.67     37.74 o 
   0   4   7     1500.74     1463.24     12.92 o 
   1   4   7     1301.57     1313.26     18.80 o 
   2   4   7     5555.54     5669.83     58.13 o 
   3   4   7      971.95      933.57     11.70 o 
   4   4   7      348.45      366.00      8.35 o 
   5   4   7     2067.63     2089.18     25.12 o 
   6   4   7      142.55      145.57      7.69 o 
   7   4   7      778.23      750.46     17.93 o 
   8   4   7      691.60      672.31     17.58 o 
   9   4   7        2.77       -0.34      7.38 o 
  10   4   7       87.73       94.82     12.09 o 
 -10   5   7      784.32      862.73     25.70 o 
  -9   5   7      542.53      591.59     12.30 o 
  -8   5   7        6.09        6.55      3.97 o 
  -7   5   7     1761.38     1759.20     26.45 o 
  -6   5   7     2515.13     2591.98     25.63 o 
  -5   5   7        5.15       10.75      2.31 o 
  -4   5   7     3110.58     3129.38     50.43 o 
  -3   5   7     4429.01     4498.53     64.85 o 
  -2   5   7      592.35      621.27      6.36 o 
  -1   5   7     2014.43     1862.44     20.63 o 
   0   5   7     6215.70     6406.78     69.08 o 
   1   5   7      292.24      308.08      5.42 o 
   2   5   7     2811.99     2799.10     27.22 o 
   3   5   7     3459.35     3459.72     34.56 o 
   4   5   7      383.76      388.54      8.62 o 
   5   5   7      819.52      839.72     13.89 o 
   6   5   7     2644.76     2564.71     37.41 o 
   7   5   7      364.83      378.03     15.83 o 
   8   5   7      205.05      208.68     10.75 o 
   9   5   7      834.55      827.22     21.35 o 
  10   5   7       76.63       76.20     12.44 o 
 -10   6   7      116.28      127.49     26.88 o 
  -9   6   7      221.91      239.74     22.71 o 
  -8   6   7      919.15     1003.18     18.05 o 
  -7   6   7       26.54       34.74      3.29 o 
  -6   6   7      695.62      732.15      9.59 o 
  -5   6   7     1809.79     1816.16     24.90 o 
  -4   6   7        9.84       10.47      3.68 o 
  -3   6   7     1375.52     1327.46     19.92 o 
  -2   6   7     4282.77     4228.48     81.87 o 
  -1   6   7        9.15       10.16      8.56 o 
   0   6   7     1480.09     1431.11     21.40 o 
   1   6   7     3255.96     3236.59     33.10 o 
   2   6   7       26.08       20.13      3.42 o 
   3   6   7      364.35      376.61      7.44 o 
   4   6   7     1194.70     1222.81     17.01 o 
   5   6   7       50.62       40.28      5.64 o 
   6   6   7      239.04      251.96     11.56 o 
   7   6   7      140.42      163.74     15.07 o 
   8   6   7       68.17       61.96     10.20 o 
   9   6   7        7.90       -0.78      7.06 o 
  -9   7   7       20.61       33.42     19.97 o 
  -8   7   7      118.75      108.80     14.88 o 
  -7   7   7       28.66       33.55     12.27 o 
  -6   7   7       74.52       71.18     11.24 o 
  -5   7   7      147.48      145.14     17.63 o 
  -4   7   7        9.05       13.65      3.93 o 
  -3   7   7       28.65       33.70      7.67 o 
  -2   7   7     1193.17     1183.19     18.44 o 
  -1   7   7      117.40      113.42      4.47 o 
   0   7   7     1349.15     1346.28     16.08 o 
   1   7   7      865.08      828.10     14.71 o 
   2   7   7        2.83        3.64      3.31 o 
   3   7   7      438.35      428.12      9.23 o 
   4   7   7      753.27      689.89     13.14 o 
   5   7   7       54.35       38.10      5.60 o 
   6   7   7      344.99      320.04     14.79 o 
   7   7   7      184.29      191.30     12.55 o 
   8   7   7        5.81       11.67      6.99 o 
  -8   8   7      965.18     1017.39     44.00 o 
  -7   8   7      110.27      111.73     14.77 o 
  -6   8   7      354.70      393.79     35.55 o 
  -5   8   7     1619.11     1639.65     29.00 o 
  -4   8   7      306.77      315.36     22.96 o 
  -3   8   7      249.22      268.59     14.60 o 
  -2   8   7     2787.92     2682.88     62.59 o 
  -1   8   7      117.38      125.54     10.65 o 
   0   8   7      409.01      408.20     17.02 o 
   1   8   7     1908.67     1879.16     18.07 o 
   2   8   7      326.49      321.26      6.69 o 
   3   8   7      249.45      274.80      7.56 o 
   4   8   7     1541.34     1544.02     31.58 o 
   5   8   7      216.42      228.81      8.48 o 
   6   8   7      121.53      117.33      8.36 o 
   7   8   7      706.69      748.22     17.59 o 
   8   8   7      250.52      224.70     18.13 o 
  -7   9   7      594.50      609.94     25.05 o 
  -6   9   7      444.29      436.27     20.17 o 
  -5   9   7      206.04      219.45     28.98 o 
  -4   9   7     1964.18     2052.52     49.84 o 
  -3   9   7      968.42      942.52     27.30 o 
  -2   9   7      419.04      413.71     12.05 o 
  -1   9   7     2058.70     1966.65     36.85 o 
   0   9   7      750.17      707.25     27.60 o 
   1   9   7      227.76      243.29     22.08 o 
   2   9   7     1168.06     1102.63     30.31 o 
   3   9   7      556.72      528.28     10.89 o 
   4   9   7        8.71       17.44      5.87 o 
   5   9   7      457.99      449.16     10.84 o 
   6   9   7      200.77      212.46      8.74 o 
  -5  10   7        2.18       -1.38     10.58 o 
  -4  10   7       32.91       31.10     10.26 o 
  -3  10   7        3.37       14.81     11.21 o 
  -2  10   7        4.54        7.06      8.24 o 
  -1  10   7        1.76       -1.19      5.38 o 
   0  10   7        5.09       16.11      4.69 o 
   1  10   7        0.12        6.49      6.51 o 
   2  10   7        1.11      -11.77     11.77 o 
   3  10   7        4.38        0.24      8.38 o 
   4  10   7        7.48       17.87      8.13 o 
   5  10   7        1.78       -3.88     11.39 o 
  -3  11   7      363.29      356.47     35.52 o 
  -2  11   7       17.99        8.86     14.89 o 
  -1  11   7      557.00      572.66     17.79 o 
   0  11   7      450.13      458.16     19.11 o 
   1  11   7       17.87       22.82      9.08 o 
   2  11   7      420.47      443.76     21.61 o 
 -11   0   8        5.00       17.97     17.57 o 
 -10   0   8      535.61      597.59     21.11 o 
  -9   0   8      174.34      187.94     15.21 o 
  -8   0   8      112.86      108.51     12.29 o 
  -7   0   8      512.84      530.97     15.43 o 
  -6   0   8       10.48       30.10     19.68 o 
  -5   0   8      904.31      866.03     20.68 o 
  -4   0   8      300.19      279.63      7.39 o 
  -3   0   8      178.00      174.41      4.61 o 
  -2   0   8      336.91      363.11      8.31 o 
  -1   0   8      148.94      130.64     12.92 o 
   0   0   8      144.52      113.80      6.31 o 
   1   0   8     1372.98     1418.42     26.75 o 
   2   0   8       81.07       91.16      8.47 o 
   3   0   8      421.83      391.72     14.39 o 
   4   0   8      777.40      745.38     17.95 o 
   5   0   8      632.54      658.30     23.78 o 
   6   0   8     1897.49     1965.29     46.76 o 
   7   0   8     1065.31      984.70     35.18 o 
   8   0   8        6.08       -1.92     11.77 o 
   9   0   8      334.15      328.53     29.04 o 
  10   0   8      296.15      325.60     89.68 o 
  11   0   8       76.69       72.05     20.47 o 
 -11   1   8      130.47      165.27     18.74 o 
 -10   1   8        0.42       13.33      7.97 o 
  -9   1   8      175.74      188.76     13.35 o 
  -8   1   8      538.27      539.89     12.15 o 
  -7   1   8      111.51      107.39      5.44 o 
  -6   1   8      679.22      699.95     10.37 o 
  -5   1   8      374.44      344.24      6.73 o 
  -4   1   8       15.65       12.63      2.12 o 
  -3   1   8      790.33      796.88      8.45 o 
  -2   1   8     1310.57     1352.91     14.90 o 
  -1   1   8      586.25      562.29      5.95 o 
   0   1   8      414.07      493.91     13.21 o 
   1   1   8     1501.36     1475.60     15.91 o 
   2   1   8     1188.70     1148.12     13.84 o 
   3   1   8       27.10       32.34      5.81 o 
   4   1   8      891.48      848.55     14.68 o 
   5   1   8       59.67       51.74      6.38 o 
   6   1   8       74.03       64.58      7.66 o 
   7   1   8      314.87      329.15     13.06 o 
   8   1   8      248.42      276.53     15.15 o 
   9   1   8        0.38       -6.98      9.66 o 
  10   1   8      195.74      247.19     16.88 o 
  11   1   8       67.19       67.09     15.60 o 
 -11   2   8        2.20        9.63      9.31 o 
 -10   2   8       31.60       36.28     11.06 o 
  -9   2   8       29.41       45.31      6.12 o 
  -8   2   8       11.49       20.79      4.76 o 
  -7   2   8       38.63       45.50      5.51 o 
  -6   2   8      982.23     1010.67     14.48 o 
  -5   2   8       10.57        9.72      2.02 o 
  -4   2   8      173.77      201.50      4.31 o 
  -3   2   8      195.67      193.37      4.86 o 
  -2   2   8       67.61       96.81     10.82 o 
  -1   2   8       91.50       90.83      3.99 o 
   0   2   8     1475.29     1518.13     18.42 o 
   1   2   8       79.57       88.70      5.34 o 
   2   2   8      334.09      309.43     11.77 o 
   3   2   8       22.40       28.38      4.53 o 
   4   2   8      662.25      617.29     11.68 o 
   5   2   8      138.34      130.76      7.85 o 
   6   2   8      123.49      130.27      9.74 o 
   7   2   8        5.15        9.85      7.58 o 
   8   2   8        7.77       17.82      9.15 o 
   9   2   8       69.38       79.70     12.88 o 
  10   2   8       54.27       55.63     15.01 o 
 -11   3   8      245.63      274.72     11.57 o 
 -10   3   8        1.57        7.35      7.55 o 
  -9   3   8      417.62      468.52     11.90 o 
  -8   3   8      682.35      677.12     11.88 o 
  -7   3   8       15.58        5.91      4.87 o 
  -6   3   8     1362.41     1345.38     14.52 o 
  -5   3   8     1036.43     1020.10     12.30 o 
  -4   3   8      104.71      125.18      4.11 o 
  -3   3   8      348.00      338.29      7.40 o 
  -2   3   8      215.67      213.26      8.06 o 
  -1   3   8      391.98      419.56     31.23 o 
   0   3   8       14.75       20.37      1.87 o 
   1   3   8     1749.47     1740.11     15.09 o 
   2   3   8      909.10      943.92     14.66 o 
   3   3   8        5.58        1.62      4.45 o 
   4   3   8     1352.18     1299.18     27.39 o 
   5   3   8      410.30      365.59     11.50 o 
   6   3   8      326.46      297.50     15.92 o 
   7   3   8      812.31      834.29     20.60 o 
   8   3   8      863.53      856.84     21.46 o 
   9   3   8       68.92       73.80     11.59 o 
  10   3   8      317.32      286.29     15.64 o 
 -10   4   8      413.88      494.40     18.41 o 
  -9   4   8      992.34     1008.56     30.66 o 
  -8   4   8       49.44       64.54      6.81 o 
  -7   4   8      615.65      666.58     19.17 o 
  -6   4   8     1171.77     1193.76     11.27 o 
  -5   4   8       17.53       19.76      2.78 o 
  -4   4   8     3494.23     3523.83     33.69 o 
  -3   4   8     3983.92     3999.49     38.22 o 
  -2   4   8      263.03      279.26      9.78 o 
  -1   4   8     1554.93     1495.33     17.85 o 
   0   4   8     3955.59     4014.31     35.89 o 
   1   4   8       68.29       74.07      7.83 o 
   2   4   8     1994.68     1984.82     19.44 o 
   3   4   8     3212.57     3219.27     32.70 o 
   4   4   8      510.54      500.18     10.86 o 
   5   4   8      353.56      407.86     18.61 o 
   6   4   8     1194.21     1224.15     19.61 o 
   7   4   8       87.00       95.27      8.94 o 
   8   4   8      346.25      361.67     15.21 o 
   9   4   8      447.02      461.64     17.28 o 
  10   4   8      115.70       99.70     13.71 o 
 -10   5   8       50.77       74.05     20.14 o 
  -9   5   8        6.96       16.30      5.58 o 
  -8   5   8      299.90      298.47     11.10 o 
  -7   5   8      327.90      323.94     13.24 o 
  -6   5   8      150.67      151.49     10.04 o 
  -5   5   8     1212.94     1193.94      8.51 o 
  -4   5   8     1390.31     1417.71     35.16 o 
  -3   5   8      171.90      190.52      7.14 o 
  -2   5   8     2011.80     2001.13     20.25 o 
  -1   5   8      254.10      242.72     11.10 o 
   0   5   8     1950.68     1981.99     29.23 o 
   1   5   8     1147.51     1136.34     14.56 o 
   2   5   8      226.84      222.91      6.43 o 
   3   5   8      296.15      296.41     10.60 o 
   4   5   8      733.87      711.64     11.38 o 
   5   5   8        0.89        4.95      5.15 o 
   6   5   8      411.30      423.30     12.27 o 
   7   5   8      114.61      127.69     10.28 o 
   8   5   8        0.71        2.67      6.65 o 
   9   5   8       16.40       11.71      8.46 o 
  -9   6   8       83.37       97.03     31.49 o 
  -8   6   8       98.57      122.95     17.95 o 
  -7   6   8      681.18      641.39     16.45 o 
  -6   6   8      398.04      391.36      9.00 o 
  -5   6   8       42.01       36.10      1.87 o 
  -4   6   8      103.44      126.04     13.89 o 
  -3   6   8      348.39      327.05     22.15 o 
  -2   6   8       24.98       24.43      7.03 o 
  -1   6   8      941.90      948.53     13.32 o 
   0   6   8      326.16      364.61      7.24 o 
   1   6   8      137.58      142.07      5.95 o 
   2   6   8       29.47       33.11      3.66 o 
   3   6   8      637.64      710.82     10.73 o 
   4   6   8       82.18       94.90      8.98 o 
   5   6   8      346.50      401.94     11.59 o 
   6   6   8      559.42      576.60     14.71 o 
   7   6   8      141.77      151.35     10.57 o 
   8   6   8      103.32      129.62     11.29 o 
   9   6   8      257.30      258.46     15.40 o 
  -8   7   8     1391.17     1407.87     41.53 o 
  -7   7   8      571.96      570.00     45.01 o 
  -6   7   8      651.26      611.74     21.51 o 
  -5   7   8     2682.03     2672.86     48.74 o 
  -4   7   8     1353.33     1352.38     31.41 o 
  -3   7   8     1939.89     1924.52     50.75 o 
  -2   7   8     5354.28     5409.20     86.93 o 
  -1   7   8     2272.08     2237.38     89.86 o 
   0   7   8     1089.63     1090.21     13.33 o 
   1   7   8     3949.77     4120.73     44.72 o 
   2   7   8     1103.97     1074.46     16.22 o 
   3   7   8      578.97      586.13     17.10 o 
   4   7   8     2804.64     2789.10     34.65 o 
   5   7   8      784.41      791.74     16.96 o 
   6   7   8       87.05       93.53     10.29 o 
   7   7   8      703.47      755.79     16.72 o 
   8   7   8      210.07      220.44     11.91 o 
  -8   8   8       63.32       94.23     19.40 o 
  -7   8   8      355.73      394.99     20.78 o 
  -6   8   8      911.00      959.08     27.65 o 
  -5   8   8      142.11      116.32     13.22 o 
  -4   8   8      516.56      509.98     29.40 o 
  -3   8   8      675.50      632.13     13.24 o 
  -2   8   8       81.86       74.47     11.54 o 
  -1   8   8      821.26      850.81     20.88 o 
   0   8   8     1897.30     1842.56     40.95 o 
   1   8   8       70.71       61.83      2.86 o 
   2   8   8      589.08      584.12      9.63 o 
   3   8   8      474.46      463.61     17.51 o 
   4   8   8        1.64        1.13      3.85 o 
   5   8   8      187.77      185.70      8.65 o 
   6   8   8      200.88      191.89      9.09 o 
   7   8   8       38.72       32.42      8.94 o 
  -6   9   8      186.40      184.95     31.09 o 
  -5   9   8      384.90      411.54     29.58 o 
  -4   9   8      150.03      144.90     14.49 o 
  -3   9   8      121.92      144.53     12.95 o 
  -2   9   8      480.63      508.85     25.99 o 
  -1   9   8      181.75      186.25     12.55 o 
   0   9   8       68.19       62.43     11.51 o 
   1   9   8      640.03      638.24     23.26 o 
   2   9   8      378.00      389.58     19.30 o 
   3   9   8       45.05       70.73      5.80 o 
   4   9   8      277.26      301.44      9.82 o 
   5   9   8      167.54      170.24      7.64 o 
   6   9   8        7.90        4.23      4.89 o 
  -5  10   8        2.37       -5.36     12.60 o 
  -4  10   8     1037.03     1106.32     33.36 o 
  -3  10   8     1466.21     1462.49     44.11 o 
  -2  10   8       73.76       53.01     15.43 o 
  -1  10   8     1228.46     1286.15     39.33 o 
   0  10   8     1346.49     1334.90     60.08 o 
   1  10   8        3.25        4.10     10.98 o 
   2  10   8     1128.62     1156.22     51.19 o 
   3  10   8     1138.54     1094.26     32.20 o 
   4  10   8       25.04        6.81      9.85 o 
  -1  11   8      196.58      244.09     39.77 o 
   0  11   8       78.69       58.14     15.30 o 
 -11   1   9      324.45      369.94     17.45 o 
 -10   1   9      729.59      751.61     18.21 o 
  -9   1   9      143.63      158.80      7.85 o 
  -8   1   9     1295.02     1243.12     18.87 o 
  -7   1   9     2073.14     2095.83     26.69 o 
  -6   1   9      753.13      760.88     11.98 o 
  -5   1   9     4213.17     4159.81     34.41 o 
  -4   1   9     4089.80     4058.74     42.57 o 
  -3   1   9       45.76       46.06      3.98 o 
  -2   1   9     3954.44     4006.17     39.44 o 
  -1   1   9     3469.99     3469.56     34.19 o 
   0   1   9      347.53      368.30      8.24 o 
   1   1   9     2024.47     1954.82     22.83 o 
   2   1   9     2042.32     2067.31     23.59 o 
   3   1   9      377.49      392.68      9.20 o 
   4   1   9      284.17      280.31     15.01 o 
   5   1   9      263.54      325.94     11.78 o 
   6   1   9      292.80      311.68     16.39 o 
   7   1   9        3.17        2.51      7.46 o 
   8   1   9       70.88      100.07     11.36 o 
   9   1   9      426.13      428.36     18.92 o 
  10   1   9       54.67       40.42     15.24 o 
 -11   2   9      583.10      565.71     59.88 o 
 -10   2   9       16.05       20.40      9.33 o 
  -9   2   9      756.48      778.23     20.16 o 
  -8   2   9     1557.94     1597.50     26.14 o 
  -7   2   9        5.53        6.21      4.22 o 
  -6   2   9     1003.83     1038.34     12.87 o 
  -5   2   9     2034.32     2070.73     17.74 o 
  -4   2   9        7.42       11.37      3.07 o 
  -3   2   9     2128.59     2067.69     21.10 o 
  -2   2   9     2107.92     2096.05     26.05 o 
  -1   2   9      195.96      189.84      5.06 o 
   0   2   9     1001.59      946.24     14.28 o 
   1   2   9     1363.50     1256.07     16.48 o 
   2   2   9       90.82       93.33      6.46 o 
   3   2   9     1005.16      992.35     20.37 o 
   4   2   9      243.92      264.80     10.08 o 
   5   2   9     1386.80     1364.75     22.97 o 
   6   2   9       15.77       15.46      7.79 o 
   7   2   9      920.12      931.76     20.95 o 
   8   2   9      354.62      413.49     18.11 o 
   9   2   9        7.73        4.98      8.88 o 
  10   2   9      107.98      142.47     16.79 o 
 -10   3   9       23.57        9.97      7.54 o 
  -9   3   9      119.25       97.42     17.61 o 
  -8   3   9       57.19       61.02      5.15 o 
  -7   3   9      125.16      133.52      6.18 o 
  -6   3   9     1003.71      971.27     14.41 o 
  -5   3   9      252.56      248.04      6.07 o 
  -4   3   9      191.41      198.76      5.12 o 
  -3   3   9     1281.86     1221.36     17.84 o 
  -2   3   9     1033.32     1020.99     17.81 o 
  -1   3   9     1052.49     1071.18     13.41 o 
   0   3   9     1553.63     1537.73     16.39 o 
   1   3   9      641.60      653.83      9.34 o 
   2   3   9      404.88      398.87     13.18 o 
   3   3   9     1163.30     1179.70     18.10 o 
   4   3   9      670.90      652.74     14.23 o 
   5   3   9      244.11      227.63     10.37 o 
   6   3   9      190.34      209.01     12.52 o 
   7   3   9       25.51       40.79      9.50 o 
   8   3   9      122.62      110.21     12.82 o 
   9   3   9      140.66      184.77     14.39 o 
  10   3   9       19.49       31.20     10.24 o 
 -10   4   9       42.16       38.98      9.49 o 
  -9   4   9      479.12      482.49     27.81 o 
  -8   4   9      238.80      256.98      6.55 o 
  -7   4   9      238.02      229.28      4.52 o 
  -6   4   9     1744.59     1761.88     17.66 o 
  -5   4   9      560.40      598.29     10.06 o 
  -4   4   9      999.97     1018.23     12.57 o 
  -3   4   9     1566.13     1580.82     20.52 o 
  -2   4   9       90.79       99.65      7.49 o 
  -1   4   9      482.80      461.11     11.66 o 
   0   4   9     2308.71     2301.76     25.19 o 
   1   4   9      214.52      226.34      6.93 o 
   2   4   9      487.23      465.85      8.52 o 
   3   4   9      220.57      247.53      8.78 o 
   4   4   9       31.32       34.26      4.65 o 
   5   4   9       10.35       13.84      5.32 o 
   6   4   9       76.22       80.76      8.68 o 
   7   4   9      192.36      201.72     15.37 o 
   8   4   9        7.23       12.47      8.37 o 
   9   4   9       86.38       91.99     10.61 o 
  -9   5   9      618.86      587.57     38.10 o 
  -8   5   9      114.28      124.78     13.17 o 
  -7   5   9     1417.96     1475.99     21.98 o 
  -6   5   9     1799.14     1757.06     20.75 o 
  -5   5   9      223.07      226.76      9.40 o 
  -4   5   9     2990.48     3004.33     31.54 o 
  -3   5   9     1631.11     1654.35     38.46 o 
  -2   5   9       58.44       62.46      8.09 o 
  -1   5   9     2402.62     2279.47     32.31 o 
   0   5   9     2373.80     2350.72     26.76 o 
   1   5   9       12.43       24.45      3.57 o 
   2   5   9     2703.22     2718.59     28.36 o 
   3   5   9     1665.69     1699.47     18.38 o 
   4   5   9       60.47       69.10      5.87 o 
   5   5   9      864.58      876.22     15.55 o 
   6   5   9     1439.36     1440.27     21.57 o 
   7   5   9      240.40      246.98     11.62 o 
   8   5   9      216.65      230.19     12.75 o 
   9   5   9      359.71      359.68     16.41 o 
  -9   6   9       16.83       19.43     14.96 o 
  -8   6   9      286.33      210.17     64.39 o 
  -7   6   9      616.03      610.64     34.72 o 
  -6   6   9       88.28       71.78      3.67 o 
  -5   6   9      834.06      853.86     15.88 o 
  -4   6   9     2306.88     2272.01     30.68 o 
  -3   6   9       68.87       50.45      8.69 o 
  -2   6   9     2061.02     2081.94     19.06 o 
  -1   6   9     2953.61     3002.13     44.63 o 
   0   6   9      150.71      139.41      5.53 o 
   1   6   9     1221.98     1246.42     12.47 o 
   2   6   9     3537.28     3458.55     34.65 o 
   3   6   9       32.18       29.36      3.80 o 
   4   6   9      790.60      793.48     12.48 o 
   5   6   9      896.32      911.70     14.70 o 
   6   6   9        0.47        0.49      5.20 o 
   7   6   9      183.89      199.88     12.52 o 
   8   6   9      325.20      321.00     13.23 o 
  -8   7   9      100.76      107.24     18.00 o 
  -7   7   9      150.15      154.77     17.49 o 
  -6   7   9        7.33        7.49     10.19 o 
  -5   7   9      604.29      675.58     31.85 o 
  -4   7   9      617.93      600.36     25.55 o 
  -3   7   9       66.82       68.50     10.09 o 
  -2   7   9      645.21      658.83     18.55 o 
  -1   7   9       61.84       58.16     11.13 o 
   0   7   9       25.41       22.35      8.63 o 
   1   7   9       73.40       72.93      6.23 o 
   2   7   9      153.75      146.62      4.74 o 
   3   7   9       12.23        5.37      3.16 o 
   4   7   9       64.22       69.94      6.43 o 
   5   7   9        0.27        6.49      5.51 o 
   6   7   9       11.13       14.45      6.73 o 
   7   7   9        1.71        0.00      5.49 o 
  -7   8   9      349.50      386.39     21.59 o 
  -6   8   9      112.74      121.68     14.97 o 
  -5   8   9     1141.50     1148.95     33.79 o 
  -4   8   9      865.76      880.96     28.20 o 
  -3   8   9       21.03       21.39     10.49 o 
  -2   8   9     1145.15     1116.52     25.78 o 
  -1   8   9      881.40      893.91     28.35 o 
   0   8   9      274.05      279.35     17.39 o 
   1   8   9     1054.95     1048.93     33.16 o 
   2   8   9      835.45      862.97     14.65 o 
   3   8   9       50.45       51.04     10.41 o 
   4   8   9      886.26      896.95     14.14 o 
   5   8   9      573.66      602.35     20.54 o 
   6   8   9       22.87       14.61      5.45 o 
  -6   9   9      469.15      430.84     31.95 o 
  -5   9   9      190.05      222.43     28.18 o 
  -4   9   9      332.40      381.75     21.48 o 
  -3   9   9     1763.61     1739.17     47.93 o 
  -2   9   9      331.32      296.35     22.02 o 
  -1   9   9      640.82      667.58     32.69 o 
   0   9   9     1615.35     1611.94     41.52 o 
   1   9   9      561.63      582.28     23.99 o 
   2   9   9      332.12      355.48     20.30 o 
   3   9   9      951.66      874.72     33.70 o 
   4   9   9      204.41      210.00     11.36 o 
   5   9   9      212.37      208.15     15.58 o 
  -3  10   9      154.59      144.12     14.37 o 
  -2  10   9        5.41       10.05      9.08 o 
  -1  10   9       12.59       18.01      9.27 o 
   0  10   9       44.98       42.52     10.29 o 
   1  10   9        0.58       -1.49     21.51 o 
   2  10   9       89.88       89.09     25.22 o 
   3  10   9       10.88       22.75     11.69 o 
 -10   0  10     1660.70     1601.38     74.62 o 
  -9   0  10     1577.45     1677.00     39.70 o 
  -8   0  10      257.15      250.77     12.27 o 
  -7   0  10     6100.43     6130.28    113.79 o 
  -6   0  10     2384.91     2363.03     31.17 o 
  -5   0  10      263.65      277.83     15.36 o 
  -4   0  10     5228.66     5294.74     66.17 o 
  -3   0  10     5789.31     5990.48     93.09 o 
  -2   0  10     2165.27     2128.67     31.52 o 
  -1   0  10    11885.52    12146.92    210.87 o 
   0   0  10     4266.11     4329.20     69.19 o 
   1   0  10      789.64      709.74     16.92 o 
   2   0  10     3090.97     3098.75     51.42 o 
   3   0  10     2024.37     2042.64     37.66 o 
   4   0  10      172.22      139.83     12.18 o 
   5   0  10     2729.44     2837.15     55.83 o 
   6   0  10     1950.85     1991.67     65.64 o 
   7   0  10      175.17      159.90     17.32 o 
   8   0  10      332.41      427.66     52.25 o 
   9   0  10      309.66      301.96     25.62 o 
  10   0  10       30.01       25.57     17.10 o 
 -10   1  10       18.05       24.03      6.62 o 
  -9   1  10      322.86      319.93     14.34 o 
  -8   1  10      706.16      703.06     12.58 o 
  -7   1  10       61.33       81.61     11.78 o 
  -6   1  10     1367.12     1353.15     15.02 o 
  -5   1  10     2510.89     2413.43     24.93 o 
  -4   1  10       19.86       18.92      3.65 o 
  -3   1  10     1852.42     1810.83     22.30 o 
  -2   1  10     3297.43     3229.89     31.45 o 
  -1   1  10      407.08      422.54      6.59 o 
   0   1  10     1382.32     1350.07     27.87 o 
   1   1  10     2923.67     2949.07     33.68 o 
   2   1  10      130.22      146.08      8.75 o 
   3   1  10      289.39      282.74      9.24 o 
   4   1  10     1473.61     1460.47     24.01 o 
   5   1  10      281.91      314.62     14.56 o 
   6   1  10      241.93      227.64     12.06 o 
   7   1  10      275.02      278.22     15.44 o 
   8   1  10      116.56      129.72     16.06 o 
   9   1  10       37.03       44.81     14.82 o 
  10   1  10      186.71      200.21     17.71 o 
 -10   2  10      317.03      313.96     15.47 o 
  -9   2  10      289.13      302.93     17.59 o 
  -8   2  10      171.92      171.01      7.99 o 
  -7   2  10     1055.40     1039.59     13.61 o 
  -6   2  10      195.48      206.14      6.93 o 
  -5   2  10      904.88      867.85     13.21 o 
  -4   2  10     2940.30     2835.99     29.32 o 
  -3   2  10     1367.83     1363.07     15.82 o 
  -2   2  10      510.73      485.94     10.72 o 
  -1   2  10     3184.39     3224.42     35.53 o 
   0   2  10      178.65      194.97      7.77 o 
   1   2  10     1611.41     1629.95     23.85 o 
   2   2  10     1344.57     1348.63     18.62 o 
   3   2  10      225.15      227.34      8.71 o 
   4   2  10       28.72       23.17      7.46 o 
   5   2  10      322.44      336.50     13.77 o 
   6   2  10        1.56        9.01      8.53 o 
   7   2  10      153.56      159.00     12.27 o 
   8   2  10      189.37      246.16     15.69 o 
   9   2  10       72.59       70.91     14.19 o 
 -10   3  10       47.99       56.21     10.02 o 
  -9   3  10      964.99      939.82     21.78 o 
  -8   3  10     2632.88     2593.17     27.77 o 
  -7   3  10      173.21      173.32      5.86 o 
  -6   3  10     3914.15     3871.33     41.82 o 
  -5   3  10     6195.80     6217.84     70.17 o 
  -4   3  10      144.90      144.05     12.77 o 
  -3   3  10     4482.48     4444.99     54.25 o 
  -2   3  10     7088.82     7087.34    100.93 o 
  -1   3  10       43.60       30.68      9.00 o 
   0   3  10     5603.62     5590.16     50.73 o 
   1   3  10     7302.42     7431.83     80.03 o 
   2   3  10      294.26      320.33      8.91 o 
   3   3  10     1913.18     1925.25     32.41 o 
   4   3  10     3927.26     3896.28     55.70 o 
   5   3  10      525.45      556.49     18.29 o 
   6   3  10      714.29      707.87     34.38 o 
   7   3  10      934.96     1006.24     25.53 o 
   8   3  10      399.69      401.88     17.59 o 
   9   3  10       19.80       28.04     11.18 o 
  -9   4  10      259.82      246.51     18.66 o 
  -8   4  10       83.64       64.45     14.49 o 
  -7   4  10      391.32      409.89     16.11 o 
  -6   4  10      307.53      328.70     10.45 o 
  -5   4  10       13.33       15.12      3.60 o 
  -4   4  10      584.75      621.53      8.85 o 
  -3   4  10     2104.32     2046.15     24.79 o 
  -2   4  10      352.09      337.74     16.20 o 
  -1   4  10      179.66      188.63      8.72 o 
   0   4  10     1973.32     2035.04     24.85 o 
   1   4  10      404.71      408.40      7.90 o 
   2   4  10      244.87      229.24     11.16 o 
   3   4  10     1680.39     1651.71     20.95 o 
   4   4  10      436.79      437.34     11.17 o 
   5   4  10       73.24       71.32      8.61 o 
   6   4  10      698.93      697.86     17.87 o 
   7   4  10      122.00      145.80     13.09 o 
   8   4  10      175.18      183.15     20.83 o 
   9   4  10      347.40      367.18     17.82 o 
  -9   5  10      123.83      109.57     17.71 o 
  -8   5  10      285.48      282.28      9.22 o 
  -7   5  10        0.25       -2.20      7.06 o 
  -6   5  10      758.34      755.51     12.61 o 
  -5   5  10      195.88      208.05      6.89 o 
  -4   5  10      240.01      279.06     10.05 o 
  -3   5  10     2109.68     2096.31     24.00 o 
  -2   5  10     1039.70      992.74     18.51 o 
  -1   5  10       74.17       83.11     16.59 o 
   0   5  10     1252.49     1269.98     16.27 o 
   1   5  10      112.09      119.84      6.95 o 
   2   5  10      125.36       99.19      6.17 o 
   3   5  10      945.56      949.85     12.46 o 
   4   5  10       46.29       66.24      5.54 o 
   5   5  10       72.61       59.36      7.49 o 
   6   5  10      193.56      222.32     12.81 o 
   7   5  10        8.95       20.84      8.39 o 
   8   5  10       31.57       20.50      7.95 o 
  -8   6  10       75.85       68.90     11.49 o 
  -7   6  10     1387.66     1362.21     33.17 o 
  -6   6  10      933.15      916.24     66.45 o 
  -5   6  10       20.21       16.99      6.26 o 
  -4   6  10     1157.25     1205.58     13.27 o 
  -3   6  10     1044.65     1012.77     22.44 o 
  -2   6  10       31.11       44.21      4.26 o 
  -1   6  10     2312.53     2249.32     33.88 o 
   0   6  10     1321.96     1342.80     16.43 o 
   1   6  10      209.65      201.59      4.10 o 
   2   6  10      786.12      770.22     13.57 o 
   3   6  10      672.91      687.78      9.99 o 
   4   6  10       14.57       12.04      4.31 o 
   5   6  10      634.86      643.53     17.44 o 
   6   6  10      579.61      595.67     15.63 o 
   7   6  10        0.33        4.06      6.40 o 
   8   6  10       97.60       71.54     10.03 o 
  -7   7  10      133.53      131.21     16.91 o 
  -6   7  10        1.57        0.60      8.40 o 
  -5   7  10      396.25      428.62     21.07 o 
  -4   7  10      265.86      305.91     29.05 o 
  -3   7  10       23.07       26.55      9.33 o 
  -2   7  10     1438.09     1472.78     29.86 o 
  -1   7  10      651.62      611.84     15.18 o 
   0   7  10      123.93      126.47      8.75 o 
   1   7  10     1030.08     1012.21     14.52 o 
   2   7  10      769.92      777.17     23.65 o 
   3   7  10       10.99       15.17      3.81 o 
   4   7  10      931.74      840.12     13.94 o 
   5   7  10      499.97      481.04     10.70 o 
   6   7  10        7.53        0.27      5.06 o 
   7   7  10      385.42      368.30     13.56 o 
  -6   8  10       32.78       45.93     14.40 o 
  -5   8  10      229.77      217.90     16.55 o 
  -4   8  10      210.50      212.83     17.93 o 
  -3   8  10        1.10       10.54     12.53 o 
  -2   8  10      246.63      241.79     32.46 o 
  -1   8  10      494.89      508.01     30.40 o 
   0   8  10      173.91      211.39     17.07 o 
   1   8  10      669.14      645.07     34.11 o 
   2   8  10      122.41      121.03      5.22 o 
   3   8  10      122.95      118.57      4.80 o 
   4   8  10      169.74      173.19     11.09 o 
   5   8  10       23.28       27.67      6.48 o 
   6   8  10       70.20       87.58     14.63 o 
  -5   9  10      305.88      314.81     55.28 o 
  -4   9  10       59.54       54.54     12.42 o 
  -3   9  10       31.80       37.78     11.13 o 
  -2   9  10      449.07      481.72     19.52 o 
  -1   9  10       30.26       32.80     10.20 o 
   0   9  10       39.68       43.43     13.15 o 
   1   9  10      334.25      352.88     21.44 o 
   2   9  10      183.18      202.14     18.27 o 
   3   9  10       16.33       13.10     15.62 o 
   4   9  10      290.62      293.50     11.85 o 
  -2  10  10      221.46      229.08     19.22 o 
  -1  10  10        2.03        7.81      9.22 o 
   0  10  10      487.74      518.50     23.66 o 
   1  10  10      121.26      101.36     43.56 o 
 -10   1  11      751.57      695.30     29.55 o 
  -9   1  11      837.79      827.69     15.98 o 
  -8   1  11       25.51       30.28      5.09 o 
  -7   1  11     2014.55     1993.38     23.04 o 
  -6   1  11     3442.63     3365.47     45.30 o 
  -5   1  11      295.12      307.09     11.94 o 
  -4   1  11     8126.99     8062.30     90.48 o 
  -3   1  11     5952.74     5861.39     84.45 o 
  -2   1  11       88.47       79.47      2.73 o 
  -1   1  11     7014.57     7109.11     80.83 o 
   0   1  11     5884.85     6084.77     80.40 o 
   1   1  11      199.61      267.12     18.79 o 
   2   1  11     5981.72     5990.30     74.81 o 
   3   1  11     5113.22     5288.68     67.76 o 
   4   1  11       42.73       50.87      8.02 o 
   5   1  11     2367.98     2345.69     39.36 o 
   6   1  11     1692.50     1748.01     42.34 o 
   7   1  11       12.53       16.94     10.11 o 
   8   1  11      530.98      514.56     20.65 o 
   9   1  11      558.91      541.91     54.19 o 
 -10   2  11      215.83      218.72     18.29 o 
  -9   2  11      294.39      253.71     19.96 o 
  -8   2  11     2138.73     2110.12     32.97 o 
  -7   2  11     1170.91     1173.48     13.12 o 
  -6   2  11      347.24      369.26     11.63 o 
  -5   2  11     3205.51     3094.31     34.01 o 
  -4   2  11     2169.16     2154.70     26.08 o 
  -3   2  11      436.09      429.37     13.57 o 
  -2   2  11     7040.32     7021.67     90.77 o 
  -1   2  11     3671.32     3630.49     50.21 o 
   0   2  11      722.93      748.41     13.42 o 
   1   2  11     5646.33     5766.50     76.81 o 
   2   2  11     2348.29     2395.67     33.20 o 
   3   2  11      255.92      260.30     12.61 o 
   4   2  11     2979.96     2953.66     56.10 o 
   5   2  11      945.78      996.69     28.11 o 
   6   2  11        5.69       -6.23      7.37 o 
   7   2  11     1688.11     1674.70     33.68 o 
   8   2  11      381.64      429.17     21.25 o 
   9   2  11        9.21        3.56      9.88 o 
  -9   3  11        0.94        1.85      5.79 o 
  -8   3  11       98.91      108.31      9.24 o 
  -7   3  11        1.24        1.99      4.65 o 
  -6   3  11       27.36       31.25      5.76 o 
  -5   3  11       99.36      108.54      9.19 o 
  -4   3  11       26.64       27.65      4.71 o 
  -3   3  11       35.21       38.66      5.49 o 
  -2   3  11       22.01       33.90      5.75 o 
  -1   3  11       62.95       73.45      7.16 o 
   0   3  11        5.29       11.68      1.85 o 
   1   3  11       50.29       41.50      4.17 o 
   2   3  11        2.12        1.59      5.20 o 
   3   3  11        6.82        9.62      5.58 o 
   4   3  11       24.14       31.77      7.18 o 
   5   3  11       11.54        1.05      7.03 o 
   6   3  11       72.77       59.11      9.56 o 
   7   3  11        7.52       10.03     10.79 o 
   8   3  11        6.66        4.96      9.77 o 
   9   3  11       26.45       30.25     11.43 o 
  -9   4  11       97.64       88.25     14.36 o 
  -8   4  11      966.58      904.14     16.99 o 
  -7   4  11      511.56      532.49     16.87 o 
  -6   4  11      358.73      382.17      9.08 o 
  -5   4  11     3546.88     3512.52     44.32 o 
  -4   4  11     1807.89     1797.93     20.66 o 
  -3   4  11      344.22      374.92      7.06 o 
  -2   4  11     4566.39     4604.80    101.00 o 
  -1   4  11     2531.07     2479.50     39.56 o 
   0   4  11      605.58      620.96     13.48 o 
   1   4  11     4846.43     4869.37     59.00 o 
   2   4  11      533.79      554.51     16.14 o 
   3   4  11      329.90      335.85     10.56 o 
   4   4  11     1488.80     1475.27     21.01 o 
   5   4  11      455.08      520.09     19.39 o 
   6   4  11       78.80       76.45      9.80 o 
   7   4  11      824.72      838.73     21.40 o 
   8   4  11       38.00       47.55     10.51 o 
  -8   5  11        4.78        1.13     12.30 o 
  -7   5  11      867.80      843.05     16.38 o 
  -6   5  11     1068.69     1024.26     14.66 o 
  -5   5  11       15.77       14.67      3.06 o 
  -4   5  11     1787.82     1731.85     27.72 o 
  -3   5  11     1341.96     1340.55     19.69 o 
  -2   5  11        1.87        2.33      5.39 o 
  -1   5  11     2366.89     2320.86     37.88 o 
   0   5  11     2240.64     2237.39     28.73 o 
   1   5  11       42.53       49.57      2.33 o 
   2   5  11     1884.52     1824.71     27.54 o 
   3   5  11     2361.42     2313.92     26.66 o 
   4   5  11       13.39       12.80      4.72 o 
   5   5  11      893.23      860.12     18.66 o 
   6   5  11     1191.42     1133.49     21.58 o 
   7   5  11       38.15       28.61      7.69 o 
   8   5  11      214.42      217.24     13.75 o 
  -8   6  11        3.87        2.23     10.06 o 
  -7   6  11       44.98       46.84     12.06 o 
  -6   6  11       32.65       32.51     10.48 o 
  -5   6  11       17.94       18.21      9.07 o 
  -4   6  11       12.26       22.84      2.53 o 
  -3   6  11        3.32        4.54      2.14 o 
  -2   6  11       36.01       41.88      5.50 o 
  -1   6  11       12.03        2.77      6.31 o 
   0   6  11       90.87       90.83      9.70 o 
   1   6  11      114.29      139.98      7.24 o 
   2   6  11      192.26      167.22      5.51 o 
   3   6  11       79.13       89.57      6.28 o 
   4   6  11       12.23       13.54      4.33 o 
   5   6  11       47.94       35.73      5.78 o 
   6   6  11       24.85       18.83      7.43 o 
   7   6  11       28.78       23.47      8.63 o 
  -7   7  11      114.27      113.35     15.35 o 
  -6   7  11      389.15      387.13     22.44 o 
  -5   7  11        7.09        6.64      9.15 o 
  -4   7  11      589.86      580.81     24.32 o 
  -3   7  11      881.22      847.54     23.92 o 
  -2   7  11        1.72       -4.90      8.12 o 
  -1   7  11      587.66      539.33     32.37 o 
   0   7  11      731.09      763.47     13.39 o 
   1   7  11       76.38       79.48      9.98 o 
   2   7  11      407.52      403.39     15.83 o 
   3   7  11      459.19      461.04     11.32 o 
   4   7  11       12.25       15.29      4.13 o 
   5   7  11      305.40      326.65     18.33 o 
   6   7  11       96.24      105.66      9.74 o 
  -5   8  11      357.94      371.80     29.00 o 
  -4   8  11      159.31      145.64     20.06 o 
  -3   8  11       93.47       85.72     17.05 o 
  -2   8  11      212.04      187.29     19.73 o 
  -1   8  11      158.43      157.85     24.59 o 
   0   8  11       80.99       69.84     14.27 o 
   1   8  11      527.14      505.53     24.41 o 
   2   8  11      194.58      245.79     23.00 o 
   3   8  11       33.50       24.23      5.70 o 
   4   8  11      359.29      300.60     13.39 o 
   5   8  11      294.41      291.14     10.90 o 
  -3   9  11        7.36       21.66     12.62 o 
  -2   9  11        1.84       14.57     10.15 o 
  -1   9  11      118.36      160.89     28.28 o 
   0   9  11       39.43       61.92     14.61 o 
   1   9  11       22.45       28.62     16.86 o 
   2   9  11        1.42       13.88     13.71 o 
   3   9  11       42.91       22.78     13.31 o 
  -9   0  12      941.47      911.84     22.83 o 
  -8   0  12      205.58      206.08      9.11 o 
  -7   0  12      420.46      411.86     18.38 o 
  -6   0  12     3822.94     3702.76     82.56 o 
  -5   0  12     1113.62     1049.28     29.87 o 
  -4   0  12        0.49        1.53      3.01 o 
  -3   0  12     5060.98     5015.50     75.10 o 
  -2   0  12     1859.93     1819.73     42.33 o 
  -1   0  12     1980.30     1949.35     32.31 o 
   0   0  12     8271.70     8448.94    179.87 o 
   1   0  12     2311.52     2331.39     44.18 o 
   2   0  12      612.33      588.47     42.88 o 
   3   0  12     4527.65     4528.06     85.20 o 
   4   0  12      977.71     1026.93     36.14 o 
   5   0  12     1060.47     1025.87     38.25 o 
   6   0  12     1987.06     2016.27     51.32 o 
   7   0  12      362.91      406.29     25.93 o 
   8   0  12      127.51      125.43     25.81 o 
  -9   1  12       31.27       32.41      7.31 o 
  -8   1  12      252.32      242.92     13.20 o 
  -7   1  12      147.14      157.59     13.29 o 
  -6   1  12       52.71       52.64      7.34 o 
  -5   1  12      876.95      853.11     12.80 o 
  -4   1  12      733.71      728.99     18.00 o 
  -3   1  12      161.32      159.06     14.27 o 
  -2   1  12     1818.67     1781.57     25.56 o 
  -1   1  12     1331.87     1301.13     14.73 o 
   0   1  12        0.46        2.21      2.39 o 
   1   1  12     1116.62     1143.52     22.21 o 
   2   1  12      560.13      561.52     16.61 o 
   3   1  12      178.11      152.75     12.10 o 
   4   1  12     1027.33     1036.19     22.57 o 
   5   1  12      636.48      649.80     18.35 o 
   6   1  12      126.64      136.79     12.22 o 
   7   1  12      349.08      321.77     17.03 o 
   8   1  12       71.99       82.13     14.98 o 
  -9   2  12      235.13      204.78     10.70 o 
  -8   2  12      149.16      169.40     12.88 o 
  -7   2  12        1.11        2.56      5.16 o 
  -6   2  12      399.74      374.09     13.23 o 
  -5   2  12      293.92      293.87     11.95 o 
  -4   2  12       59.73       80.04     11.48 o 
  -3   2  12     2304.08     2253.45     30.48 o 
  -2   2  12     1543.09     1478.16     23.67 o 
  -1   2  12        1.08       -4.45      4.45 o 
   0   2  12     1397.77     1461.11     16.32 o 
   1   2  12      454.30      517.03     13.69 o 
   2   2  12       91.49       89.22      8.89 o 
   3   2  12     1089.32     1105.40     20.36 o 
   4   2  12      272.26      281.36     13.62 o 
   5   2  12       30.07       37.29     10.77 o 
   6   2  12      290.41      317.73     30.20 o 
   7   2  12        2.78       19.09     10.93 o 
   8   2  12       62.58       50.30     12.31 o 
  -9   3  12        4.88       15.01      7.58 o 
  -8   3  12      606.12      563.07     13.93 o 
  -7   3  12      820.16      814.35     17.91 o 
  -6   3  12        9.94        8.18      5.31 o 
  -5   3  12     1698.12     1646.11     22.58 o 
  -4   3  12     2467.63     2435.77     28.00 o 
  -3   3  12        7.48        6.88      3.84 o 
  -2   3  12     3092.40     3093.52     45.32 o 
  -1   3  12     2467.63     2486.68     34.66 o 
   0   3  12      295.33      291.81     10.49 o 
   1   3  12     3770.95     3741.58     42.02 o 
   2   3  12     2952.38     2923.46     40.93 o 
   3   3  12       51.73       59.12      8.15 o 
   4   3  12     2786.32     2756.98     40.83 o 
   5   3  12     1651.24     1654.81     29.82 o 
   6   3  12      302.46      246.43     14.01 o 
   7   3  12      846.31      867.70     24.34 o 
   8   3  12      293.38      305.99     46.47 o 
  -8   4  12       29.90       24.55      5.68 o 
  -7   4  12      357.12      342.28     15.35 o 
  -6   4  12      394.42      410.12     11.71 o 
  -5   4  12      150.27      138.68      6.05 o 
  -4   4  12      592.14      601.19     16.79 o 
  -3   4  12      911.54      865.46     13.23 o 
  -2   4  12       51.44       45.71      5.78 o 
  -1   4  12      793.95      794.61     17.95 o 
   0   4  12      691.56      702.84     14.52 o 
   1   4  12       44.36       34.84      3.05 o 
   2   4  12      624.54      608.79     13.53 o 
   3   4  12      503.22      486.88     16.16 o 
   4   4  12      136.87      126.05      8.65 o 
   5   4  12      336.32      334.16     17.04 o 
   6   4  12      191.88      182.35     13.87 o 
   7   4  12       30.15       36.49     11.20 o 
  -8   5  12        0.72        6.27     19.48 o 
  -7   5  12      298.28      297.04     16.82 o 
  -6   5  12      357.53      354.43      9.71 o 
  -5   5  12        0.57        2.51      4.29 o 
  -4   5  12      419.48      424.81     17.72 o 
  -3   5  12      470.00      458.20     10.99 o 
  -2   5  12      255.29      274.05      8.64 o 
  -1   5  12     1032.74     1033.20     23.83 o 
   0   5  12      190.57      194.15     11.93 o 
   1   5  12       11.92       22.26      4.64 o 
   2   5  12      446.53      454.71     14.79 o 
   3   5  12      219.33      226.64     11.85 o 
   4   5  12      166.34      170.28     11.31 o 
   5   5  12      102.18      106.07      8.76 o 
   6   5  12        8.78        5.31      8.73 o 
   7   5  12       18.28       25.87      8.40 o 
  -7   6  12      250.81      198.39     18.07 o 
  -6   6  12      580.63      552.92     34.28 o 
  -5   6  12       72.46       93.48     15.08 o 
  -4   6  12      235.53      238.14     20.63 o 
  -3   6  12     1113.66     1083.60     17.38 o 
  -2   6  12      268.82      255.68      8.99 o 
  -1   6  12      519.45      543.47     21.80 o 
   0   6  12     1573.70     1588.63     27.31 o 
   1   6  12      136.07      125.93      8.77 o 
   2   6  12      580.86      552.81     25.60 o 
   3   6  12      708.77      652.92     21.94 o 
   4   6  12      136.59      140.90     13.77 o 
   5   6  12      313.78      310.59     12.23 o 
   6   6  12      537.64      526.18     20.14 o 
  -6   7  12      509.57      545.49     23.64 o 
  -5   7  12      410.45      387.24     22.87 o 
  -4   7  12        6.37       10.69     13.60 o 
  -3   7  12      881.18      883.45     37.74 o 
  -2   7  12      774.58      763.91     26.48 o 
  -1   7  12       17.72       16.95     11.39 o 
   0   7  12      551.63      577.46     23.46 o 
   1   7  12      536.30      539.21     11.94 o 
   2   7  12       88.42       85.73      9.56 o 
   3   7  12      337.46      326.47     12.36 o 
   4   7  12      414.50      376.83     22.73 o 
   5   7  12       71.30       38.69      5.61 o 
  -4   8  12      101.61       90.44     14.15 o 
  -3   8  12       31.75       16.52     14.93 o 
  -2   8  12      299.03      378.32     33.27 o 
  -1   8  12       35.93       33.89     20.14 o 
   0   8  12       41.31       37.82     16.88 o 
   1   8  12       19.08       12.66     14.84 o 
   2   8  12       24.93       26.36     17.40 o 
   3   8  12       16.55       23.13     17.51 o 
   4   8  12       11.46      -17.11     18.48 o 
  -1   9  12       18.81       21.92     13.84 o 
   0   9  12      129.55      199.97     42.25 o 
  -8   1  13        1.27       -3.94      6.87 o 
  -7   1  13        7.36       10.59      6.28 o 
  -6   1  13       39.83       34.06      6.82 o 
  -5   1  13      264.05      231.72     14.03 o 
  -4   1  13       41.69       38.63      6.50 o 
  -3   1  13      711.26      703.50     14.85 o 
  -2   1  13      101.72      103.11      3.75 o 
  -1   1  13       23.65       34.25      4.41 o 
   0   1  13      505.56      530.99      9.44 o 
   1   1  13      515.82      540.57     20.74 o 
   2   1  13       72.20       73.22      8.09 o 
   3   1  13     1404.81     1370.35     24.19 o 
   4   1  13       73.03       84.07     10.66 o 
   5   1  13      276.01      291.18     17.30 o 
   6   1  13      464.53      465.60     17.96 o 
   7   1  13       69.29       54.08     13.16 o 
   8   1  13      145.60      130.46     15.78 o 
  -8   2  13      255.46      234.44     17.49 o 
  -7   2  13       94.55       81.52     10.09 o 
  -6   2  13       11.17       12.66      6.53 o 
  -5   2  13      333.03      318.88     10.46 o 
  -4   2  13      306.64      312.97      8.42 o 
  -3   2  13       15.14       14.88      6.09 o 
  -2   2  13      474.16      499.23     13.62 o 
  -1   2  13      971.17      945.61     19.29 o 
   0   2  13        5.72        6.84      3.33 o 
   1   2  13     1046.93     1071.94     24.32 o 
   2   2  13     1142.68     1102.51     20.07 o 
   3   2  13       24.42       29.35      8.38 o 
   4   2  13      609.09      590.90     19.62 o 
   5   2  13      416.09      384.63     16.80 o 
   6   2  13        0.32        4.95      8.04 o 
   7   2  13      233.95      257.35     19.87 o 
  -8   3  13        4.71        4.25      5.53 o 
  -7   3  13      518.17      537.48     19.59 o 
  -6   3  13       95.03      105.80     10.34 o 
  -5   3  13      117.22      123.56     10.63 o 
  -4   3  13     1007.55      999.28     18.61 o 
  -3   3  13      579.66      592.04     14.15 o 
  -2   3  13       71.60       82.53      7.05 o 
  -1   3  13      601.09      628.17     21.71 o 
   0   3  13      268.28      273.86      9.86 o 
   1   3  13      222.13      201.57     14.29 o 
   2   3  13      540.31      542.64     17.53 o 
   3   3  13       86.43       91.27      8.62 o 
   4   3  13       96.47      110.12     10.05 o 
   5   3  13      125.14      197.57     20.55 o 
   6   3  13      105.32      107.45     15.45 o 
   7   3  13        2.77       11.33     10.63 o 
  -7   4  13        0.52        5.14      5.97 o 
  -6   4  13       18.37       17.22      4.86 o 
  -5   4  13        6.03       13.82      6.31 o 
  -4   4  13      241.45      244.44     14.91 o 
  -3   4  13      152.72      170.03     10.33 o 
  -2   4  13       18.90       10.36      6.55 o 
  -1   4  13      515.18      561.03     17.27 o 
   0   4  13      452.06      436.75     10.40 o 
   1   4  13       32.21       39.61      7.25 o 
   2   4  13      409.20      384.03      6.88 o 
   3   4  13        7.35        6.70      3.83 o 
   4   4  13       85.57       80.82      6.47 o 
   5   4  13      209.61      206.37     13.51 o 
   6   4  13       23.59       23.52      7.55 o 
   7   4  13       65.83       88.91     10.49 o 
  -7   5  13      453.24      450.58     19.85 o 
  -6   5  13      353.56      394.25     21.98 o 
  -5   5  13        0.44        1.55      4.61 o 
  -4   5  13      672.52      661.97     10.02 o 
  -3   5  13      657.01      667.00     10.75 o 
  -2   5  13       80.66       56.61     12.02 o 
  -1   5  13     1033.10     1032.21     22.50 o 
   0   5  13     1025.63     1037.81     16.19 o 
   1   5  13        9.27        8.16      6.76 o 
   2   5  13      683.93      748.24     17.83 o 
   3   5  13     1154.50     1118.70     21.90 o 
   4   5  13        2.54        7.77      5.48 o 
   5   5  13      451.29      449.07     14.41 o 
   6   5  13      408.25      425.42     15.22 o 
  -6   6  13      379.33      372.88     23.61 o 
  -5   6  13     1071.42     1081.68     32.03 o 
  -4   6  13       22.86       24.83     18.68 o 
  -3   6  13      597.98      613.66     29.20 o 
  -2   6  13     1141.02     1055.59     13.51 o 
  -1   6  13       42.22       29.65      5.70 o 
   0   6  13      433.62      465.55     36.66 o 
   1   6  13      688.79      695.63     18.44 o 
   2   6  13        3.37       -3.01      5.37 o 
   3   6  13      154.65      177.14      9.10 o 
   4   6  13      404.75      388.51     22.79 o 
   5   6  13       11.86       14.30      6.67 o 
  -5   7  13       27.98       46.22     22.50 o 
  -4   7  13       16.50        4.22      9.51 o 
  -3   7  13        0.44        2.14     10.78 o 
  -2   7  13       22.98        8.14     11.51 o 
  -1   7  13       26.56       35.66     21.88 o 
   0   7  13        2.09        1.10     12.28 o 
   1   7  13       95.39       75.96     18.94 o 
   2   7  13       26.47       10.56      5.19 o 
   3   7  13       31.86       23.23      7.44 o 
   4   7  13       12.46        4.10      5.41 o 
  -2   8  13      899.66      940.98     29.91 o 
  -1   8  13       36.85       37.79     14.91 o 
   0   8  13      180.31      194.07     20.65 o 
   1   8  13      872.64      901.62     35.59 o 
   2   8  13      116.12       87.12     25.45 o 
  -8   0  14      281.29      292.88     22.73 o 
  -7   0  14      536.11      571.75     27.61 o 
  -6   0  14        9.28        1.46      8.01 o 
  -5   0  14      271.23      257.27     15.19 o 
  -4   0  14      393.63      400.79     21.39 o 
  -3   0  14      504.17      470.60     29.45 o 
  -2   0  14      170.78      167.89     11.53 o 
  -1   0  14      506.06      437.42     30.20 o 
   0   0  14      116.26      109.84     11.61 o 
   1   0  14        8.40       -8.16      8.73 o 
   2   0  14      340.40      399.44     22.73 o 
   3   0  14       75.48       68.93     15.84 o 
   4   0  14       23.13       19.26     13.83 o 
   5   0  14       52.33       49.69     25.20 o 
   6   0  14      141.27      132.51     23.31 o 
   7   0  14       33.07       13.36     26.01 o 
  -8   1  14      158.52      221.64     17.07 o 
  -7   1  14        0.70       -6.20      6.94 o 
  -6   1  14      164.29      150.81     17.19 o 
  -5   1  14      121.03      125.90      9.77 o 
  -4   1  14        3.34        8.87      4.54 o 
  -3   1  14      241.92      230.38     17.95 o 
  -2   1  14      564.87      518.10      8.01 o 
  -1   1  14       16.53       25.53      4.55 o 
   0   1  14       24.97       21.12      3.55 o 
   1   1  14       35.14       36.90      7.95 o 
   2   1  14        2.97        3.98      6.10 o 
   3   1  14      191.61      189.00     12.26 o 
   4   1  14      304.82      293.67     16.02 o 
   5   1  14       42.90       49.74     10.02 o 
   6   1  14       23.93       30.21     11.16 o 
   7   1  14      153.93      132.39     14.77 o 
  -7   2  14       28.30       37.26     10.31 o 
  -6   2  14      215.20      224.33     11.75 o 
  -5   2  14      256.49      241.83      9.62 o 
  -4   2  14       39.32       33.71      5.90 o 
  -3   2  14      181.99      178.21     10.11 o 
  -2   2  14        2.92       11.58     11.17 o 
  -1   2  14       83.03       97.35      7.79 o 
   0   2  14      245.36      223.91     11.34 o 
   1   2  14        5.67       13.67      6.29 o 
   2   2  14        7.96       15.29      8.43 o 
   3   2  14       27.06       19.85      9.08 o 
   4   2  14        6.43       15.35      7.93 o 
   5   2  14        0.66       -0.26      7.85 o 
   6   2  14        2.21        1.47      9.33 o 
   7   2  14        6.38       10.39     17.03 o 
  -7   3  14       80.34       75.12      8.94 o 
  -6   3  14      390.81      403.62      9.80 o 
  -5   3  14      138.24      130.80      7.82 o 
  -4   3  14      104.27       90.16      7.00 o 
  -3   3  14      301.41      302.62      9.29 o 
  -2   3  14      202.16      191.76     11.71 o 
  -1   3  14      157.20      166.73      8.73 o 
   0   3  14      523.79      524.55     11.62 o 
   1   3  14      315.19      285.20     12.48 o 
   2   3  14        4.89        7.54      4.87 o 
   3   3  14       31.09       31.69      7.57 o 
   4   3  14      294.77      313.66     21.44 o 
   5   3  14       61.77       62.58     10.33 o 
   6   3  14       56.98      139.24     34.96 o 
  -6   4  14      443.27      420.05     10.66 o 
  -5   4  14       12.43        8.91      5.25 o 
  -4   4  14      905.77      874.25     16.28 o 
  -3   4  14      644.93      643.04     12.45 o 
  -2   4  14       35.06       28.01      6.12 o 
  -1   4  14      638.94      649.50     15.40 o 
   0   4  14      609.54      627.68     13.55 o 
   1   4  14        1.06       -4.92      6.85 o 
   2   4  14      506.69      543.95     16.30 o 
   3   4  14      495.38      465.43     24.01 o 
   4   4  14       21.39       31.88      7.99 o 
   5   4  14      121.98      132.56     13.72 o 
   6   4  14      263.87      281.60     13.03 o 
  -6   5  14        0.05       -3.74     11.14 o 
  -5   5  14      340.18      382.65     18.25 o 
  -4   5  14      473.25      442.29     11.38 o 
  -3   5  14        5.01        5.79      5.12 o 
  -2   5  14      553.02      575.91     24.64 o 
  -1   5  14      336.50      328.53     15.22 o 
   0   5  14        9.09       11.84      6.01 o 
   1   5  14      430.31      438.36     13.35 o 
   2   5  14      318.95      305.15     12.51 o 
   3   5  14       93.97       65.37     10.08 o 
   4   5  14       86.90       96.44     14.09 o 
   5   5  14       15.62       18.75      5.42 o 
  -5   6  14      153.96      142.85     16.74 o 
  -4   6  14      304.92      285.93     17.18 o 
  -3   6  14       31.67       44.95     12.36 o 
  -2   6  14       65.46      104.92     20.08 o 
  -1   6  14      348.18      334.66     11.45 o 
   0   6  14      179.60      204.64     17.10 o 
   1   6  14        0.18       -0.98      4.46 o 
   2   6  14      191.84      187.04     17.06 o 
   3   6  14      116.70      141.05     14.48 o 
   4   6  14        9.21       10.95     12.60 o 
  -3   7  14      251.76      271.22     25.25 o 
  -2   7  14     1144.25     1159.97     38.17 o 
  -1   7  14      369.58      380.10     30.88 o 
   0   7  14      253.38      267.92     28.30 o 
   1   7  14     1035.38     1066.49     47.43 o 
   2   7  14      224.15      211.69     27.97 o 
  -6   1  15       59.17       57.79     11.24 o 
  -5   1  15      875.54      863.72     23.60 o 
  -4   1  15     1132.12     1081.29     33.22 o 
  -3   1  15      156.30      148.91     14.89 o 
  -2   1  15     1266.09     1217.26     19.55 o 
  -1   1  15     1199.76     1188.31     23.36 o 
   0   1  15       13.45       20.20      4.75 o 
   1   1  15      549.66      566.64     16.58 o 
   2   1  15      585.58      606.67     17.60 o 
   3   1  15       64.24       78.09     11.54 o 
   4   1  15      214.29      223.71     16.72 o 
   5   1  15      337.65      378.65     21.39 o 
   6   1  15       61.38       67.08     12.42 o 
  -6   2  15     1092.04     1156.21     28.74 o 
  -5   2  15      746.92      729.25     16.13 o 
  -4   2  15       12.65       15.34      4.65 o 
  -3   2  15     1440.48     1411.10     20.28 o 
  -2   2  15      490.90      513.07     12.61 o 
  -1   2  15       33.15       45.17      6.58 o 
   0   2  15      773.70      754.22     20.38 o 
   1   2  15      838.77      815.69     34.25 o 
   2   2  15       35.32       42.05      8.53 o 
   3   2  15      251.50      281.19     15.11 o 
   4   2  15      294.70      366.74     19.77 o 
   5   2  15       34.74       36.07     10.32 o 
  -6   3  15      150.86      151.81      8.45 o 
  -5   3  15       63.25       50.76      6.48 o 
  -4   3  15        4.89        4.55      4.77 o 
  -3   3  15      333.98      352.82     10.92 o 
  -2   3  15      219.05      208.55     32.02 o 
  -1   3  15       52.31       75.62     11.06 o 
   0   3  15      207.62      191.37     15.39 o 
   1   3  15      132.43      157.23     11.93 o 
   2   3  15       18.50       17.56      8.19 o 
   3   3  15       99.01       92.88      5.96 o 
   4   3  15       33.81       36.73      6.44 o 
   5   3  15       98.77       49.43     17.85 o 
  -5   4  15      260.66      261.64      8.22 o 
  -4   4  15      236.72      234.31     14.64 o 
  -3   4  15     1113.72     1061.37     16.34 o 
  -2   4  15      315.22      309.80     17.25 o 
  -1   4  15      188.54      192.84     10.17 o 
   0   4  15      488.67      507.46     14.95 o 
   1   4  15       71.20       76.56      9.70 o 
   2   4  15       32.02       35.07      8.93 o 
   3   4  15      371.99      374.98     14.35 o 
   4   4  15      148.23      175.44     12.79 o 
  -4   5  15      592.13      594.45     36.68 o 
  -3   5  15      416.30      371.82     22.40 o 
  -2   5  15      104.11       98.30      6.29 o 
  -1   5  15      799.74      780.62     17.90 o 
   0   5  15      313.91      351.79     12.95 o 
   1   5  15       20.63       10.68      7.91 o 
   2   5  15      533.98      567.83     18.90 o 
   3   5  15      269.18      282.85     34.16 o 
  -2   6  15      127.60      176.69     23.62 o 
  -1   6  15      446.67      408.55     30.55 o 
   0   6  15       18.21       22.52     10.47 o 
   1   6  15      189.06      199.50     19.11 o 
   2   6  15      188.61      198.19     13.61 o 
  -5   0  16      353.47      362.63     49.99 o 
  -4   0  16     2680.50     2762.74     60.65 o 
  -3   0  16      737.23      671.27     37.57 o 
  -2   0  16      606.83      624.70     36.31 o 
  -1   0  16     1846.98     1877.56     66.95 o 
   0   0  16     1375.47     1329.33     78.80 o 
   1   0  16      133.04      161.98     11.55 o 
   2   0  16     1550.96     1625.37     46.60 o 
   3   0  16      621.04      689.97     32.51 o 
   4   0  16       64.63       52.83     20.41 o 
  -5   1  16      406.84      397.50     14.58 o 
  -4   1  16        9.72        9.57      7.76 o 
  -3   1  16      268.89      270.32     44.85 o 
  -2   1  16      653.61      616.12     58.67 o 
  -1   1  16      131.52      112.40     10.99 o 
   0   1  16      235.79      244.76     14.07 o 
   1   1  16      210.32      242.74     12.91 o 
   2   1  16        3.59       20.63     11.07 o 
   3   1  16      186.39      212.80     17.42 o 
   4   1  16      268.87      277.56     21.99 o 
  -5   2  16      151.08      150.61     16.01 o 
  -4   2  16      737.50      685.63     27.13 o 
  -3   2  16      209.71      217.91     11.77 o 
  -2   2  16       99.45       97.21     13.70 o 
  -1   2  16      400.29      399.73     17.19 o 
   0   2  16      165.78      178.26     13.59 o 
   1   2  16      146.35      166.64     10.53 o 
   2   2  16      454.66      488.56     18.82 o 
   3   2  16       79.14      108.81     12.05 o 
   4   2  16       62.88       48.01     11.00 o 
  -4   3  16       71.03       63.32      8.27 o 
  -3   3  16      893.82      890.17     21.71 o 
  -2   3  16     1474.89     1447.95     41.57 o 
  -1   3  16       93.43       83.54     13.36 o 
   0   3  16     1151.99     1159.01     23.76 o 
   1   3  16     1226.62     1213.58     22.13 o 
   2   3  16       74.26       89.40     10.54 o 
   3   3  16      323.56      346.67     21.38 o 
  -3   4  16      171.23      173.84      9.36 o 
  -2   4  16        0.19       -1.04      6.96 o 
  -1   4  16       55.86       50.81     25.68 o 
   0   4  16      122.80      125.31     34.41 o 
   1   4  16        3.38       24.91     11.84 o 
   2   4  16      164.60      161.28     10.04 o 
  -1   5  16        9.49        4.28      5.94 o 
   0   5  16      204.20      209.29     34.58 o 
  -3   1  17      955.35      939.88     22.22 o 
  -2   1  17      139.10      129.58     16.17 o 
  -1   1  17     1015.97     1017.42     33.88 o 
   0   1  17      997.97      921.08     34.61 o 
   1   1  17       21.39       19.73      7.57 o 
   2   1  17      568.72      577.27     20.63 o 
  -2   2  17     1120.22     1027.13     71.96 o 
  -1   2  17      138.20      135.94     12.58 o 
   0   2  17       94.87      114.46     12.52 o 
   1   2  17      890.37      851.92     20.83 o 
   2   2  17      269.39      312.88     23.23 o 
  -1   3  17        4.25        4.81     11.21 o 
   0   3  17        2.88        4.11      7.59 o 
                                                 
